# Supplementary material for: Salicylic Acid Enhances Cadmium Tolerance and Reduces Its Shoot Accumulation in Fagopyrum tataricum Seedlings by Promoting Root Cadmium Retention and Mitigating Oxidative Stress
Source: Int J Mol Sci. 2022 Nov 25;23(23):14746. doi: 10.3390/ijms232314746 (PMC9739840; doi:10.3390/ijms232314746)
Supplement: Supplementary file 1 [file ijms-23-14746-s001.zip]

Archive with 1 entries (1 files):
- ijms-2050152-supplementary.csv
