# Supplementary material for: Salicylic Acid Enhances Cadmium Tolerance and Reduces Its Shoot Accumulation in Fagopyrum tataricum Seedlings by Promoting Root Cadmium Retention and Mitigating Oxidative Stress
Source: Int J Mol Sci. 2022 Nov 25;23(23):14746. doi: 10.3390/ijms232314746 (PMC9739840; doi:10.3390/ijms232314746)
Supplement: Supplementary file 1 [file ijms-23-14746-s001.zip › ijms-2050152-supplementary.csv]

gene_name	length	C1_1_count	C1_3_count	C1_4_count	C2_1_count	C2_3_count	C2_4_count	nr	go	KO_id	KO_name	paths	cog	cog_description	swissprot
FtPinG0303622800.01	768	16467	16773	14716	5433	5491	5563	XP_021759526.1(zinc finger protein ZAT10-like [Chenopodium quinoa])	GO:0003676(molecular_function:nucleic acid binding)				COG5048(S:Function unknown)	COG5048(Zinc finger protein)	sp|O22533|ZAT6_ARATH(Zinc finger protein ZAT6 OS=Arabidopsis thaliana OX=3702 GN=ZAT6 PE=2 SV=1)
FtPinG0708038700.01	659	78	57	79	1002	1113	1354	XP_028106506.1(ethylene-responsive transcription factor ABR1-like isoform X2 [Camellia sinensis])	GO:0003700(molecular_function:transcription factor activity, sequence-specific DNA binding); GO:0005634(cellular_component:nucleus); GO:0003677(molecular_function:DNA binding)				ENOG410YYVP(K:Transcription); ENOG410YY7D(K:Transcription)	ENOG410YYVP(AP2); ENOG410YY7D(Transcription factor)	sp|Q9FGF8|ABR1_ARATH(Ethylene-responsive transcription factor ABR1 OS=Arabidopsis thaliana OX=3702 GN=ABR1 PE=2 SV=1)
FtPinG0505912500.01	1017	987.51	758.14	735.39	6316.33	5822.3	7021.68	ACD01043.1(polygalacturonase-inhibiting protein [Knorringia sibirica])					ENOG410YB0Y(S:Function unknown)	ENOG410YB0Y(polygalacturonase inhibiting protein)	sp|Q9M5J9|PGIP1_ARATH(Polygalacturonase inhibitor 1 OS=Arabidopsis thaliana OX=3702 GN=PGIP1 PE=1 SV=1)
FtPinG0808192900.01	1605	1612	1516	1385	8031	8416	7159	XP_021719525.1(equilibrative nucleotide transporter 3-like [Chenopodium quinoa])	GO:0016021(cellular_component:integral component of membrane); GO:0005337(molecular_function:nucleoside transmembrane transporter activity); GO:0004523(molecular_function:RNA-DNA hybrid ribonuclease activity); GO:0003676(molecular_function:nucleic acid binding)	K15014	SLC29A1_2_3, ENT1_2_3		ENOG410Y3MT(S:Function unknown)	ENOG410Y3MT(solute carrier family 29 (nucleoside transporters), member)	sp|Q9M0Y3|ENT3_ARATH(Equilibrative nucleotide transporter 3 OS=Arabidopsis thaliana OX=3702 GN=ENT3 PE=1 SV=1)
FtPinG0606496700.01	1545	60921	64616	59030	21714	23953	25654	GAV72984.1(DDE_4 domain-containing protein [Cephalotus follicularis])							sp|Q94K49|ALP1_ARATH(Protein ANTAGONIST OF LIKE HETEROCHROMATIN PROTEIN 1 OS=Arabidopsis thaliana OX=3702 GN=ALP1 PE=1 SV=1)
FtPinG0202009800.01	729	2150	2248	1952	488	580	636	PSS17298.1(Zinc finger protein [Actinidia chinensis var. chinensis])	GO:0010200(biological_process:response to chitin); GO:0003676(molecular_function:nucleic acid binding)				COG5048(S:Function unknown)	COG5048(Pfam:DUF662)	sp|Q96289|ZAT10_ARATH(Zinc finger protein ZAT10 OS=Arabidopsis thaliana OX=3702 GN=ZAT10 PE=2 SV=1)
FtPinG0100793200.01	1542	285	360	294	1466	1893	1697	XP_018811915.1(PREDICTED: protein DETOXIFICATION 49-like [Juglans regia])	GO:0006855(biological_process:drug transmembrane transport); GO:0015297(molecular_function:antiporter activity); GO:0016021(cellular_component:integral component of membrane); GO:0042910(molecular_function:xenobiotic transporter activity)	K03327	TC.MATE, SLC47A, norM, mdtK, dinF		COG0534(J:Translation, ribosomal structure and biogenesis)	COG0534(Component of the 90S pre-ribosome involved in the maturation of rRNAs. Required for early cleavages of the pre-RNAs in the 40S ribosomal subunit maturation pathway (By similarity))	sp|O82752|DTX49_ARATH(Protein DETOXIFICATION 49 OS=Arabidopsis thaliana OX=3702 GN=DTX49 PE=2 SV=1)
FtPinG0100289600.01	1146	25333	25224	19444	5683	6204	7061	XP_027158060.1(zinc finger CCCH domain-containing protein 29-like [Coffea eugenioides])	GO:0046872(molecular_function:metal ion binding); GO:0010200(biological_process:response to chitin)				ENOG410XR0Z(S:Function unknown)	ENOG410XR0Z(zinc finger CCCH domain-containing protein)	sp|Q9XEE6|C3H29_ARATH(Zinc finger CCCH domain-containing protein 29 OS=Arabidopsis thaliana OX=3702 GN=At2g40140 PE=1 SV=1)
FtPinG0201792700.01	2958	1415	1640	1559	4714	4901	5126	XP_010667749.1(PREDICTED: receptor-like protein kinase HAIKU2 [Beta vulgaris subsp. vulgaris])	GO:0016021(cellular_component:integral component of membrane); GO:0004672(molecular_function:protein kinase activity); GO:0004674(molecular_function:protein serine/threonine kinase activity); GO:0004714(molecular_function:transmembrane receptor protein tyrosine kinase activity); GO:0032440(molecular_function:2-alkenal reductase [NAD(P)] activity); GO:0005524(molecular_function:ATP binding)				COG4886(S:Function unknown)	COG4886(Symplekin tight junction protein C terminal)	sp|F4I2N7|RLK7_ARATH(Receptor-like protein kinase 7 OS=Arabidopsis thaliana OX=3702 GN=RLK7 PE=1 SV=1)
FtPinG0808530100.01	2875	11614	12845	12095	4189	4742	4961	XP_021773327.1(uncharacterized protein LOC110737286 [Chenopodium quinoa])	GO:0016021(cellular_component:integral component of membrane); GO:0016740(molecular_function:transferase activity)				ENOG410Y9MH(S:Function unknown)	ENOG410Y9MH(-)
FtPinG0808787000.01	931	668	567	615	2704	2954	2606	XP_022145845.1(uncharacterized protein LOC111015203 [Momordica charantia])	GO:0003677(molecular_function:DNA binding)				ENOG4111MBV(S:Function unknown)	ENOG4111MBV(-)
FtPinG0505636800.01	1646	98	55	100	1050	1176	1427	XP_027914245.1(sugar transport protein 13 [Vigna unguiculata])	GO:0022857(molecular_function:transmembrane transporter activity); GO:0016021(cellular_component:integral component of membrane); GO:0008643(biological_process:carbohydrate transport)	K24193	STP		ENOG410XNQK(G:Carbohydrate transport and metabolism)	ENOG410XNQK(Transporter)	sp|Q94AZ2|STP13_ARATH(Sugar transport protein 13 OS=Arabidopsis thaliana OX=3702 GN=STP13 PE=1 SV=2)
FtPinG0606217600.01	615	3646	3054	2919	514	556	743	XP_019233708.1(PREDICTED: ethylene-responsive transcription factor ERF017 [Nicotiana attenuata])	GO:0003700(molecular_function:transcription factor activity, sequence-specific DNA binding); GO:0005634(cellular_component:nucleus); GO:0003677(molecular_function:DNA binding)				ENOG410YZF0(K:Transcription); ENOG410YNX4(K:Transcription)	ENOG410YZF0(AP2); ENOG410YNX4(AP2)	sp|Q9S7L5|ERF18_ARATH(Ethylene-responsive transcription factor ERF018 OS=Arabidopsis thaliana OX=3702 GN=ERF018 PE=2 SV=1)
FtPinG0100154900.01	837	895	717	678	3334	3395	3116	XP_010265246.1(PREDICTED: allene oxide cyclase, chloroplastic-like [Nelumbo nucifera])	GO:0046423(molecular_function:allene-oxide cyclase activity); GO:0009695(biological_process:jasmonic acid biosynthetic process)	K10525	AOC	map00592(alpha-Linolenic acid metabolism)			sp|A2XID3|AOC_ORYSI(Allene oxide cyclase, chloroplastic OS=Oryza sativa subsp. indica OX=39946 GN=AOC PE=2 SV=1)
FtPinG0606434100.01	1593	90914	96340	77238	37681	39673	39556	XP_022764990.1(zinc finger CCCH domain-containing protein 29-like [Durio zibethinus])	GO:0046872(molecular_function:metal ion binding); GO:0010200(biological_process:response to chitin)				ENOG410XR0Z(I:Lipid transport and metabolism)	ENOG410XR0Z(linoleoyl-CoA desaturase activity)	sp|Q9XEE6|C3H29_ARATH(Zinc finger CCCH domain-containing protein 29 OS=Arabidopsis thaliana OX=3702 GN=At2g40140 PE=1 SV=1)
FtPinG0707755900.01	3785	1033	1063	900	2965	2848	2817	XP_012076854.1(putative ABC transporter B family member 8 [Jatropha curcas])	GO:0008559(molecular_function:xenobiotic-transporting ATPase activity); GO:0042626(molecular_function:ATPase activity, coupled to transmembrane movement of substances); GO:0016021(cellular_component:integral component of membrane); GO:0016887(molecular_function:ATPase activity); GO:0005524(molecular_function:ATP binding)	K05658	ABCB1, CD243	map02010(ABC transporters)	COG1132(S:Function unknown)	COG1132(EID1-like F-box protein)	sp|Q9LHK4|AB8B_ARATH(Putative ABC transporter B family member 8 OS=Arabidopsis thaliana OX=3702 GN=ABCB8 PE=5 SV=1)
FtPinG0707289900.01	411	10193	9675	8094	3272	3644	3477	RHN78483.1(putative cysteine-rich transmembrane CYSTM domain-containing protein [Medicago truncatula])	GO:0016021(cellular_component:integral component of membrane)				ENOG410ZBZ5(S:Function unknown)	ENOG410ZBZ5(-)
FtPinG0201436000.01	2454	55	50	58	373	386	405	XP_010674424.1(PREDICTED: probable receptor-like serine/threonine-protein kinase At5g57670 [Beta vulgaris subsp. vulgaris])	GO:0003899(molecular_function:DNA-directed RNA polymerase activity); GO:0006351(biological_process:transcription, DNA-templated); GO:0003676(molecular_function:nucleic acid binding); GO:0005524(molecular_function:ATP binding); GO:0004672(molecular_function:protein kinase activity)				COG0515(T:Signal transduction mechanisms)	COG0515(Serine Threonine protein kinase)	sp|Q9SGY7|PEK11_ARATH(Putative proline-rich receptor-like protein kinase PERK11 OS=Arabidopsis thaliana OX=3702 GN=PERK11 PE=2 SV=2)
FtPinG0707840800.01	996	111.36	104.1	77.05	515.64	534.51	576.09	AST12937.1(arogenate dehydrogenase beta, partial [Nepenthes ventricosa x Nepenthes alata])	GO:0006571(biological_process:tyrosine biosynthetic process); GO:0004665(molecular_function:prephenate dehydrogenase (NADP+) activity); GO:0008977(molecular_function:prephenate dehydrogenase activity); GO:0009507(cellular_component:chloroplast)	K23025;K15227	AVP;TYRAAT	map00400(Phenylalanine, tyrosine and tryptophan biosynthesis)			sp|Q9LMR3|TYRA2_ARATH(Arogenate dehydrogenase 2, chloroplastic OS=Arabidopsis thaliana OX=3702 GN=TYRAAT2 PE=1 SV=1)
FtPinG0403831100.01	1073	341	354	374	1561	1539	1380	XP_018811782.1(PREDICTED: F-box/kelch-repeat protein SKIP20-like [Juglans regia])					ENOG4110X8D(T:Signal transduction mechanisms)	ENOG4110X8D(Serine Threonine protein kinase)	sp|Q9M1Y1|SKI20_ARATH(F-box/kelch-repeat protein SKIP20 OS=Arabidopsis thaliana OX=3702 GN=SKIP20 PE=1 SV=1)
FtPinG0606407200.01	1467	750	402	661.61	5570.79	5617	6203	XP_002269790.1(PREDICTED: spermidine hydroxycinnamoyl transferase [Vitis vinifera])	GO:0010584(biological_process:pollen exine formation); GO:0080073(molecular_function:spermidine:coumaroyl CoA N-acyltransferase activity); GO:0080072(molecular_function:spermidine:sinapoyl CoA N-acyltransferase activity); GO:0047672(molecular_function:anthranilate N-benzoyltransferase activity); GO:0080088(biological_process:spermidine hydroxycinnamate conjugate biosynthetic process); GO:0080074(…	K13065	E2.3.1.133, HCT	map00941(Flavonoid biosynthesis); map00940(Phenylpropanoid biosynthesis); map00945(Stilbenoid, diarylheptanoid and gingerol biosynthesis)	ENOG410YUQM(S:Function unknown)	ENOG410YUQM(shikimate quinate hydroxycinnamoyltransferase-like)	sp|O64470|SHT_ARATH(Spermidine hydroxycinnamoyl transferase OS=Arabidopsis thaliana OX=3702 GN=SHT PE=1 SV=1)
FtPinG0201730700.01	533	4435	4093	3080	885	1004	1102
FtPinG0100081000.01	1401	3535	3366	2890	764	882	1082	OWM89603.1(hypothetical protein CDL15_Pgr024351 [Punica granatum])	GO:0016021(cellular_component:integral component of membrane); GO:0016740(molecular_function:transferase activity)				ENOG4111YH8(S:Function unknown)	ENOG4111YH8(UPF0392 protein RCOM_0530710-like)	sp|Q94K98|Y1720_ARATH(Glycosyltransferase family 92 protein At1g27200 OS=Arabidopsis thaliana OX=3702 GN=At1g27200 PE=2 SV=2)
FtPinG0505805600.01	1095	196	164	179	794	1003	873	XP_021769194.1(probable 2-oxoglutarate-dependent dioxygenase At5g05600 [Chenopodium quinoa])	GO:2000022(biological_process:regulation of jasmonic acid mediated signaling pathway); GO:0120091(molecular_function:jasmonic acid hydrolase); GO:0046872(molecular_function:metal ion binding); GO:0051213(molecular_function:dioxygenase activity); GO:0016491(molecular_function:oxidoreductase activity)				COG3491(T:Signal transduction mechanisms)	COG3491(Serine Threonine protein kinase)	sp|Q9FFF6|DIOX5_ARATH(Probable 2-oxoglutarate-dependent dioxygenase At5g05600 OS=Arabidopsis thaliana OX=3702 GN=At5g05600 PE=2 SV=1)
FtPinG0404674700.01	1978	60702	62076.92	55360	28088	30611	32850	AYF57921.1(3-hydroxy-3-methylglutaryl-coenzyme A reductase [Dysphania schraderiana])	GO:0004420(molecular_function:hydroxymethylglutaryl-CoA reductase (NADPH) activity); GO:0050662(molecular_function:coenzyme binding); GO:0015936(biological_process:coenzyme A metabolic process); GO:0016021(cellular_component:integral component of membrane); GO:0005789(cellular_component:endoplasmic reticulum membrane); GO:0008299(biological_process:isoprenoid biosynthetic process)	K00021	HMGCR	map00900(Terpenoid backbone biosynthesis)	COG1257(S:Function unknown)	COG1257(and Sec7 domain)	sp|P48021|HMDH_CAMAC(3-hydroxy-3-methylglutaryl-coenzyme A reductase OS=Camptotheca acuminata OX=16922 PE=3 SV=1)
FtPinG0403943000.01	1323	7272.26	7739	6103	17484	16671.43	18978.31	XP_023885649.1(S-adenosylmethionine synthase 2 [Quercus suber])	GO:0006556(biological_process:S-adenosylmethionine biosynthetic process); GO:0006730(biological_process:one-carbon metabolic process); GO:0046872(molecular_function:metal ion binding); GO:0005524(molecular_function:ATP binding); GO:0004478(molecular_function:methionine adenosyltransferase activity)	K00789	metK	map00270(Cysteine and methionine metabolism); map01240(Biosynthesis of cofactors)	COG0192(G:Carbohydrate transport and metabolism)	COG0192(pectinesterase)	sp|A7NVX9|METK2_VITVI(S-adenosylmethionine synthase 2 OS=Vitis vinifera OX=29760 GN=METK2 PE=3 SV=1)
FtPinG0303154500.01	2160	1552.41	1605.91	1015.26	224.16	144.88	164.81	XP_024171066.1(serine/threonine-protein kinase-like protein CCR4 [Rosa chinensis])	GO:0016021(cellular_component:integral component of membrane); GO:0005524(molecular_function:ATP binding); GO:0004672(molecular_function:protein kinase activity)				COG0515(T:Signal transduction mechanisms)	COG0515(calcium-dependent protein kinase)	sp|Q9FIJ6|ACCR4_ARATH(Serine/threonine-protein kinase-like protein CCR4 OS=Arabidopsis thaliana OX=3702 GN=CCR4 PE=1 SV=1)
FtPinG0404161200.01	871	318	347	405	1476.2	1785.2	1552	XP_023911682.1(protein TIFY 6B-like isoform X4 [Quercus suber])		K13464	JAZ	map04075(Plant hormone signal transduction)	ENOG410XTRE(S:Function unknown)	ENOG410XTRE(TIFY 6B-like)	sp|Q9LVI4|TIF6B_ARATH(Protein TIFY 6B OS=Arabidopsis thaliana OX=3702 GN=TIFY6B PE=1 SV=1)
FtPinG0404771900.01	558	29	40	49	362	379	356	RXH99087.1(hypothetical protein DVH24_011412 [Malus domestica])					ENOG410YIH1(S:Function unknown)	ENOG410YIH1(expressed protein)
FtPinG0504974900.01	2841	1929	2123	2048	7228	7219	6091	XP_002281787.1(PREDICTED: potassium channel AKT1 [Vitis vinifera])	GO:0048767(biological_process:root hair elongation); GO:0005249(molecular_function:voltage-gated potassium channel activity); GO:0016021(cellular_component:integral component of membrane); GO:0090333(biological_process:regulation of stomatal closure); GO:0009414(biological_process:response to water deprivation); GO:0009651(biological_process:response to salt stress); GO:0034765(biological_process…	K21867	AKT, KAT, GORK, SKOR		ENOG410XPSE(H:Coenzyme transport and metabolism)	ENOG410XPSE(May play a key role in the regulation of the intracellular concentration of adenosylhomocysteine (By similarity))	sp|Q38998|AKT1_ARATH(Potassium channel AKT1 OS=Arabidopsis thaliana OX=3702 GN=AKT1 PE=1 SV=2)
FtPinG0404852600.01	1489	2816.88	3145.09	2829.41	6750.26	6888.81	8161.37	XP_010555432.1(PREDICTED: tubulin alpha chain-like [Tarenaya hassleriana])	GO:0005737(cellular_component:cytoplasm); GO:0007017(biological_process:microtubule-based process); GO:0003924(molecular_function:GTPase activity); GO:0005200(molecular_function:structural constituent of cytoskeleton); GO:0005874(cellular_component:microtubule); GO:0005525(molecular_function:GTP binding)	K07374	TUBA	map04145(Phagosome)	COG5023(Z:Cytoskeleton)	COG5023(Actin-related protein)	sp|P33629|TBA_PRUDU(Tubulin alpha chain OS=Prunus dulcis OX=3755 GN=TUBA PE=2 SV=1)
FtPinG0808136700.01	615	1144.3	1150.13	1323.46	306.03	318.07	286.57	CAN72752.1(hypothetical protein VITISV_030561 [Vitis vinifera])	GO:0016757(molecular_function:transferase activity, transferring glycosyl groups)				ENOG410YKIU(S:Function unknown)	ENOG410YKIU(Serine-rich)
FtPinG0100950500.01	1374	114	117	130	508	537	563	A0A0A1HA03.1(RecName: Full=UDP-glycosyltransferase 708C1; AltName: Full=C-glucosyltransferase a; Short=FeCGTa; AltName: Full=UDP-glucose:2-hydroxyflavanone C-glucosyltransferase)	GO:0016758(molecular_function:transferase activity, transferring hexosyl groups)	K23154	CGT		COG1819(S:Function unknown)	COG1819(Transferase)	sp|A0A0A1HA03|708C1_FAGES(UDP-glycosyltransferase 708C1 OS=Fagopyrum esculentum OX=3617 GN=UGT708C1 PE=1 SV=1)
FtPinG0707618000.01	723	14406	14988	13809	6640	7238	6700	XP_021896704.1(ethylene-responsive transcription factor ERF109-like [Carica papaya])	GO:0003700(molecular_function:transcription factor activity, sequence-specific DNA binding); GO:0005634(cellular_component:nucleus); GO:0003677(molecular_function:DNA binding)				ENOG410YN6X(K:Transcription)	ENOG410YN6X(Transcription factor)	sp|Q9SZ06|EF109_ARATH(Ethylene-responsive transcription factor ERF109 OS=Arabidopsis thaliana OX=3702 GN=ERF109 PE=1 SV=1)
FtPinG0404583500.01	990	1110	1433	1117	3741	3707	3582	XP_012093083.1(ethylene-responsive transcription factor RAP2-4 [Jatropha curcas])	GO:0003700(molecular_function:transcription factor activity, sequence-specific DNA binding); GO:0005634(cellular_component:nucleus); GO:0003677(molecular_function:DNA binding)	K09286	EREBP		ENOG410YGN6(S:Function unknown)	ENOG410YGN6(-)	sp|Q8H1E4|RAP24_ARATH(Ethylene-responsive transcription factor RAP2-4 OS=Arabidopsis thaliana OX=3702 GN=RAP2-4 PE=1 SV=1)
FtPinG0100036300.01	1505	7877	7478	6025	2578	2824	2929	XP_010696533.1(PREDICTED: IQ domain-containing protein IQM1 [Beta vulgaris subsp. vulgaris])					ENOG4111I0K(S:Function unknown)	ENOG4111I0K(Ankyrin Repeat)	sp|O64851|IQM4_ARATH(IQ domain-containing protein IQM4 OS=Arabidopsis thaliana OX=3702 GN=IQM4 PE=2 SV=1)
FtPinG0303003400.01	436	206	108	215	1546	2206	2344	XP_010250779.1(PREDICTED: defensin Ec-AMP-D2-like [Nelumbo nucifera])	GO:0006952(biological_process:defense response)				ENOG410YXD4(S:Function unknown)	ENOG410YXD4(auxin-induced protein 5NG4-like)	sp|A3FPF2|DEF_NELNU(Defensin-like protein OS=Nelumbo nucifera OX=4432 PE=3 SV=1)
FtPinG0302872800.01	767	9112	10529	9136	4284	4646	4355	XP_023926579.1(F-box protein At1g61340-like [Quercus suber])					ENOG410YXQR(S:Function unknown)	ENOG410YXQR(F-box protein)	sp|Q8GX77|FB316_ARATH(F-box protein At1g61340 OS=Arabidopsis thaliana OX=3702 GN=At1g61340 PE=2 SV=1)
FtPinG0504967500.01	666	4297	3239	3581	804	973	1122	PON84622.1(AP2/ERF domain containing protein [Trema orientale])	GO:0003700(molecular_function:transcription factor activity, sequence-specific DNA binding); GO:0005634(cellular_component:nucleus); GO:0003677(molecular_function:DNA binding)				ENOG410YNX4(K:Transcription)	ENOG410YNX4(Transcription factor)	sp|Q9S7L5|ERF18_ARATH(Ethylene-responsive transcription factor ERF018 OS=Arabidopsis thaliana OX=3702 GN=ERF018 PE=2 SV=1)
FtPinG0707422800.01	1807	2758	3051	2696	1290	1367	1289	XP_010688898.1(PREDICTED: aspartic proteinase nepenthesin-1 [Beta vulgaris subsp. vulgaris])	GO:0004190(molecular_function:aspartic-type endopeptidase activity)	K22683	APF2		ENOG410XNV7(K:Transcription)	ENOG410XNV7(transcription factor bHLH68-like)	sp|Q9LNJ3|APF2_ARATH(Aspartyl protease family protein 2 OS=Arabidopsis thaliana OX=3702 GN=APF2 PE=2 SV=1)
FtPinG0302585000.01	2237	33	34	34	222	268	275	XP_011089272.1(protein CNGC15b isoform X2 [Sesamum indicum])	GO:0016021(cellular_component:integral component of membrane); GO:0005216(molecular_function:ion channel activity); GO:0005249(molecular_function:voltage-gated potassium channel activity)	K05391	CNGC	map04626(Plant-pathogen interaction)	ENOG410XPSE(S:Function unknown)	ENOG410XPSE(Indole-3-acetic acid-amido synthetase)	sp|Q9SL29|CNG15_ARATH(Putative cyclic nucleotide-gated ion channel 15 OS=Arabidopsis thaliana OX=3702 GN=CNGC15 PE=3 SV=1)
FtPinG0606385900.01	1452	5792	5653	5593	2391	2619	2886.84	EOY01043.1(Cysteine-rich receptor-like protein kinase 10 [Theobroma cacao])	GO:0005524(molecular_function:ATP binding); GO:0004672(molecular_function:protein kinase activity)				COG0515(S:Function unknown)	COG0515(Pfam:DUF593)	sp|Q8GYA4|CRK10_ARATH(Cysteine-rich receptor-like protein kinase 10 OS=Arabidopsis thaliana OX=3702 GN=CRK10 PE=1 SV=3)
FtPinG0505543800.01	1125	791.54	639.3	694.9	2479.04	3513.88	2813.25	XP_010673377.1(PREDICTED: histidine protein methyltransferase 1 homolog isoform X1 [Beta vulgaris subsp. vulgaris])	GO:0008168(molecular_function:methyltransferase activity)				ENOG4111NE8(S:Function unknown)	ENOG4111NE8(selenium-binding protein)	sp|Q55DL2|MET18_DICDI(Histidine protein methyltransferase 1 homolog OS=Dictyostelium discoideum OX=44689 GN=DDB_G0270580 PE=3 SV=1)
FtPinG0505073900.01	873	522	291	352	3076	2594	2460	XP_028088690.1(transcription factor bHLH118-like isoform X2 [Camellia sinensis])	GO:0046983(molecular_function:protein dimerization activity); GO:0006357(biological_process:regulation of transcription from RNA polymerase II promoter); GO:0003677(molecular_function:DNA binding)						sp|Q9LN95|BH055_ARATH(Transcription factor bHLH55 OS=Arabidopsis thaliana OX=3702 GN=BHLH55 PE=2 SV=1)
FtPinG0100330100.01	543	1058	1110	1141	332	393	418	THF98315.1(hypothetical protein TEA_018714 [Camellia sinensis var. sinensis])	GO:0016021(cellular_component:integral component of membrane); GO:0005509(molecular_function:calcium ion binding)	K02183	CALM	map04626(Plant-pathogen interaction); map04070(Phosphatidylinositol signaling system); map04016(MAPK signaling pathway - plant)	COG5126(D:Cell cycle control, cell division, chromosome partitioning); COG5126(T:Signal transduction mechanisms); COG5126(Z:Cytoskeleton); COG0095(D:Cell cycle control, cell division, chromosome partitioning); COG0095(T:Signal transduction mechanisms); COG0095(Z:Cytoskeleton)	COG5126(Calcium-binding protein); COG5126(Calcium-binding protein); COG5126(Calcium-binding protein); COG0095(Calcium-binding protein); COG0095(Calcium-binding protein); COG0095(Calcium-binding protein)	sp|Q93Z27|CML46_ARATH(Probable calcium-binding protein CML46 OS=Arabidopsis thaliana OX=3702 GN=CML46 PE=1 SV=1)
FtPinG0100097200.01	1209	1633	1757	1489	675	747	801	XP_002277256.1(PREDICTED: protein kinase 2B, chloroplastic [Vitis vinifera])	GO:0004674(molecular_function:protein serine/threonine kinase activity); GO:0005524(molecular_function:ATP binding)				COG0515(T:Signal transduction mechanisms)	COG0515(Serine Threonine protein kinase)	sp|O49840|PBL3_ARATH(Probable serine/threonine-protein kinase PBL3 OS=Arabidopsis thaliana OX=3702 GN=PBL3 PE=1 SV=1)
FtPinG0808597500.01	1414	1096	1412	966	321	369	352	XP_006338562.1(PREDICTED: uncharacterized protein LOC102592047 [Solanum tuberosum])	GO:0008168(molecular_function:methyltransferase activity)				ENOG410YQM1(T:Signal transduction mechanisms)	ENOG410YQM1(ste20-related kinase adaptor)
FtPinG0303138800.01	765	6024	5333	4849	1095	1697	1593	TKY56283.1(hypothetical protein E2542_SST20726 [Spatholobus suberectus])
FtPinG0404733700.01	907	192	149	173	620	715	771	RVW87126.1(Cysteine-rich receptor-like protein kinase 25 [Vitis vinifera])	GO:0016021(cellular_component:integral component of membrane); GO:0016301(molecular_function:kinase activity); GO:0005524(molecular_function:ATP binding); GO:0004672(molecular_function:protein kinase activity)				ENOG410YPRM(S:Function unknown); COG0515(T:Signal transduction mechanisms)	ENOG410YPRM(-); COG0515(Serine Threonine protein kinase)	sp|Q9LRJ9|CRR38_ARATH(Cysteine-rich repeat secretory protein 38 OS=Arabidopsis thaliana OX=3702 GN=CRRSP38 PE=2 SV=1)
FtPinG0403869500.01	1228	16491	15250	14334	3945	5192	5938	XP_021651368.1(probable galacturonosyltransferase-like 9 [Hevea brasiliensis])	GO:0016757(molecular_function:transferase activity, transferring glycosyl groups)				ENOG410ZJKS(M:Cell wall/membrane/envelope biogenesis)	ENOG410ZJKS(galacturonosyltransferase-like 9-like)	sp|O04536|GATL9_ARATH(Probable galacturonosyltransferase-like 9 OS=Arabidopsis thaliana OX=3702 GN=GATL9 PE=2 SV=1)
FtPinG0809099600.01	1172	16635	18467	13595	5882	7144	6832	CBI22488.3(unnamed protein product, partial [Vitis vinifera])	GO:0046872(molecular_function:metal ion binding); GO:0004724(molecular_function:magnesium-dependent protein serine/threonine phosphatase activity); GO:0004722(molecular_function:protein serine/threonine phosphatase activity)	K01102	PDP		COG0631(T:Signal transduction mechanisms)	COG0631(Phosphatase)	sp|O81760|P2C63_ARATH(Probable protein phosphatase 2C 63 OS=Arabidopsis thaliana OX=3702 GN=At4g33920 PE=2 SV=1)
FtPinG0808913800.01	1971	3793	3230	2888	8553	8757.88	10367	XP_010694749.1(PREDICTED: mitogen-activated protein kinase 19 [Beta vulgaris subsp. vulgaris])	GO:0005737(cellular_component:cytoplasm); GO:0006437(biological_process:tyrosyl-tRNA aminoacylation); GO:0004707(molecular_function:MAP kinase activity); GO:0003723(molecular_function:RNA binding); GO:0004672(molecular_function:protein kinase activity); GO:0004831(molecular_function:tyrosine-tRNA ligase activity); GO:0005524(molecular_function:ATP binding)	K04371	ERK, MAPK1_3		ENOG410XNY0(T:Signal transduction mechanisms)	ENOG410XNY0(Mitogen-activated protein kinase)	sp|Q9C5C0|MPK18_ARATH(Mitogen-activated protein kinase 18 OS=Arabidopsis thaliana OX=3702 GN=MPK18 PE=1 SV=4)
FtPinG0808295700.01	1425	24362	24996	18905	8734	8805	10469	QCV57347.1(WRKY transcription factor [Fagopyrum tataricum])	GO:0043565(molecular_function:sequence-specific DNA binding); GO:0010200(biological_process:response to chitin); GO:0044212(molecular_function:transcription regulatory region DNA binding); GO:0003700(molecular_function:transcription factor activity, sequence-specific DNA binding); GO:0050832(biological_process:defense response to fungus); GO:0005634(cellular_component:nucleus); GO:0009627(biologi…	K13424	WRKY33	map04016(MAPK signaling pathway - plant); map04626(Plant-pathogen interaction)	ENOG4112BTF(K:Transcription)	ENOG4112BTF(WRKY transcription factor)	sp|Q8S8P5|WRK33_ARATH(Probable WRKY transcription factor 33 OS=Arabidopsis thaliana OX=3702 GN=WRKY33 PE=1 SV=2)
FtPinG0707658200.01	832	105	143	145	570	873	852	OMO78475.1(hypothetical protein COLO4_24742 [Corchorus olitorius])	GO:0046983(molecular_function:protein dimerization activity); GO:0003677(molecular_function:DNA binding)				ENOG410XRJI(K:Transcription); ENOG410YMGY(K:Transcription)	ENOG410XRJI(aryl hydrocarbon receptor nuclear); ENOG410YMGY(Transcription factor)	sp|O80674|BH106_ARATH(Transcription factor bHLH106 OS=Arabidopsis thaliana OX=3702 GN=BHLH106 PE=2 SV=1)
FtPinG0505028500.01	1617	817	852	1038	2987	3433	4158	XP_003635214.1(PREDICTED: lysine histidine transporter-like 8 [Vitis vinifera])	GO:0003333(biological_process:amino acid transmembrane transport); GO:0016021(cellular_component:integral component of membrane); GO:0015171(molecular_function:amino acid transmembrane transporter activity); GO:0005886(cellular_component:plasma membrane)				COG0814(S:Function unknown)	COG0814(Auxin-induced protein)	sp|Q9SX98|LHTL8_ARATH(Lysine histidine transporter-like 8 OS=Arabidopsis thaliana OX=3702 GN=AATL1 PE=1 SV=1)
FtPinG0606342300.01	2772	55.58	47.24	47.05	272.07	281.58	361.1	QCV57297.1(WRKY transcription factor [Fagopyrum tataricum])					ENOG4111ZZY(S:Function unknown)	ENOG4111ZZY(-)	sp|Q9ZQ70|WRKY3_ARATH(Probable WRKY transcription factor 3 OS=Arabidopsis thaliana OX=3702 GN=WRKY3 PE=2 SV=1)
FtPinG0506000600.01	1035	194	208	160	580	734	659	PSS17806.1(BURP domain protein [Actinidia chinensis var. chinensis])					ENOG410YDUK(S:Function unknown); ENOG411184D(S:Function unknown); ENOG410YDAC(S:Function unknown)	ENOG410YDUK(BURP domain); ENOG411184D(BURP domain); ENOG410YDAC(BURP domain)	sp|Q08298|RD22_ARATH(BURP domain protein RD22 OS=Arabidopsis thaliana OX=3702 GN=RD22 PE=2 SV=1)
FtPinG0505665000.01	693	172	192	183	533	573	596	XP_028073258.1(ethylene-responsive transcription factor ERF003-like [Camellia sinensis])	GO:0003700(molecular_function:transcription factor activity, sequence-specific DNA binding); GO:0005634(cellular_component:nucleus); GO:0003677(molecular_function:DNA binding)				ENOG4111RRZ(K:Transcription)	ENOG4111RRZ(Transcription factor)	sp|Q94AW5|ERF03_ARATH(Ethylene-responsive transcription factor ERF003 OS=Arabidopsis thaliana OX=3702 GN=ERF003 PE=2 SV=1)
FtPinG0505822900.01	1731	19321	17886	16885	6605	8031	8627	XP_021856056.1(uncharacterized protein LOC110795357 isoform X2 [Spinacia oleracea])	GO:0102092(molecular_function:5-diphosphoinositol pentakisphosphate 3-kinase activity); GO:0033857(molecular_function:diphosphoinositol-pentakisphosphate kinase activity); GO:0000832(molecular_function:inositol hexakisphosphate 5-kinase activity); GO:0000829(molecular_function:inositol heptakisphosphate kinase activity); GO:0005829(cellular_component:cytosol); GO:0052723(molecular_function:inosit…				ENOG4111VMA(S:Function unknown)	ENOG4111VMA(Protein of unknown function (DUF569))
FtPinG0202195600.01	1276	3220.29	3839.85	3740.16	1313.55	1536.13	1464.07	XP_023896994.1(uncharacterized protein LOC112008866 [Quercus suber])					ENOG4111YG4(S:Function unknown)	ENOG4111YG4(seed maturation protein PM23)
FtPinG0808657100.01	1667	11428	9792	8068	2816	2834	3682	PON90839.1(RNA polymerase archaeal subunit P/eukaryotic subunit RPABC [Trema orientale])	GO:0061630(molecular_function:ubiquitin protein ligase activity)				ENOG41121N2(O:Posttranslational modification, protein turnover, chaperones); ENOG410XNV7(O:Posttranslational modification, protein turnover, chaperones)	ENOG41121N2(zinc ion binding); ENOG410XNV7(zinc ion binding)	sp|Q940T5|RDUF2_ARATH(E3 ubiquitin-protein ligase RDUF2 OS=Arabidopsis thaliana OX=3702 GN=DURF2 PE=1 SV=1)
FtPinG0808699500.01	2200	2328.03	1638.82	1718.35	6350.54	7412.15	8831.35	ADT63058.1(phenylalanine ammonia-lyase [Fagopyrum esculentum])	GO:0005737(cellular_component:cytoplasm); GO:0045548(molecular_function:phenylalanine ammonia-lyase activity); GO:0009800(biological_process:cinnamic acid biosynthetic process); GO:0006559(biological_process:L-phenylalanine catabolic process)	K10775	PAL	map00940(Phenylpropanoid biosynthesis); map00360(Phenylalanine metabolism)	COG2986(E:Amino acid transport and metabolism)	COG2986(histidine ammonia-lyase)	sp|P45730|PALY_POPTR(Phenylalanine ammonia-lyase OS=Populus trichocarpa OX=3694 GN=PAL PE=2 SV=1)
FtPinG0404389600.01	858	5318.28	4935.55	3895.88	1813.85	1753.58	1983.3	QCV57332.1(WRKY transcription factor [Fagopyrum tataricum])	GO:0003700(molecular_function:transcription factor activity, sequence-specific DNA binding); GO:0043565(molecular_function:sequence-specific DNA binding); GO:0005634(cellular_component:nucleus)				ENOG410YZU1(S:Function unknown)	ENOG410YZU1(Protein of unknown function (DUF3593))	sp|Q9SUP6|WRK53_ARATH(Probable WRKY transcription factor 53 OS=Arabidopsis thaliana OX=3702 GN=WRKY53 PE=1 SV=1)
FtPinG0505912100.01	1020	680.49	351.86	589.56	3398.58	3312.7	4226	ACD01043.1(polygalacturonase-inhibiting protein [Knorringia sibirica])					ENOG410YB0Y(S:Function unknown)	ENOG410YB0Y(polygalacturonase inhibiting protein)	sp|Q05091|PGIP_PYRCO(Polygalacturonase inhibitor OS=Pyrus communis OX=23211 GN=PGIP PE=1 SV=1)
FtPinG0404801300.01	803	21	8	21	223	225	246	XP_010687786.1(PREDICTED: uncharacterized protein LOC104901855 [Beta vulgaris subsp. vulgaris])					ENOG410Z59D(S:Function unknown); ENOG41117ZZ(S:Function unknown)	ENOG410Z59D(-); ENOG41117ZZ(CONTAINS InterPro DOMAIN s Uncharacterised conserved protein UCP031279 (InterPro IPR016972))
FtPinG0606560700.01	1142	2164	2724	2290	944	955	854	XP_027182589.1(homeobox protein knotted-1-like 7 [Coffea eugenioides])	GO:0006355(biological_process:regulation of transcription, DNA-templated); GO:0005634(cellular_component:nucleus); GO:0003677(molecular_function:DNA binding)				ENOG410XPMQ(K:Transcription)	ENOG410XPMQ(homeobox)	sp|P46606|HD1_BRANA(Homeobox protein HD1 OS=Brassica napus OX=3708 GN=HD1 PE=2 SV=1)
FtPinG0606441800.01	2256	1978	1896	1769	854	932	977	CAN65599.1(hypothetical protein VITISV_025370 [Vitis vinifera])		K08332	VAC8		ENOG410XRTN(S:Function unknown)	ENOG410XRTN(Plant calmodulin-binding domain)	sp|Q9SFX2|PUB43_ARATH(U-box domain-containing protein 43 OS=Arabidopsis thaliana OX=3702 GN=PUB43 PE=2 SV=1)
FtPinG0808759300.01	519	3833.39	3662.54	3796.27	1296.79	1674.88	1641.22	XP_015080586.2(autophagy-related protein 8C [Solanum pennellii])	GO:0005737(cellular_component:cytoplasm); GO:0006914(biological_process:autophagy); GO:0006995(biological_process:cellular response to nitrogen starvation)	K08341	GABARAP, ATG8, LC3	map04136(Autophagy - other)	ENOG4111JAT(U:Intracellular trafficking, secretion, and vesicular transport)	ENOG4111JAT(Microtubule-associated protein 1 light chain 3)	sp|M1C146|ATG8C_SOLTU(Autophagy-related protein 8C-like OS=Solanum tuberosum OX=4113 GN=ATG8CL PE=1 SV=1)
FtPinG0808794500.01	2228	167	151	150	476	487	544	XP_021858945.1(putative disease resistance protein At1g50180 isoform X1 [Spinacia oleracea])	GO:0043531(molecular_function:ADP binding)				COG4886(S:Function unknown)	COG4886(leucine Rich Repeat)	sp|P0C8S1|RP8L2_ARATH(Probable disease resistance RPP8-like protein 2 OS=Arabidopsis thaliana OX=3702 GN=RPP8L2 PE=3 SV=1)
FtPinG0606964700.01	1886	1485.39	1304.39	1452.8	3377.18	3635.89	4118.93	XP_021651082.1(scarecrow-like protein 21 isoform X1 [Hevea brasiliensis])					ENOG4111JS8(K:Transcription)	ENOG4111JS8(chitin-inducible gibberellin-responsive protein)	sp|Q69VG1|CIGR1_ORYSJ(Chitin-inducible gibberellin-responsive protein 1 OS=Oryza sativa subsp. japonica OX=39947 GN=CIGR1 PE=2 SV=1)
FtPinG0202041500.01	1096	74	74	69	287	329	306	PON70079.1(Cytokinin riboside 5'-monophosphate phosphoribohydrolase [Parasponia andersonii])	GO:0016787(molecular_function:hydrolase activity); GO:0009691(biological_process:cytokinin biosynthetic process)	K22522	LOG		COG1611(S:Function unknown)	COG1611(decarboxylase)	sp|Q8GW29|LOG7_ARATH(Cytokinin riboside 5'-monophosphate phosphoribohydrolase LOG7 OS=Arabidopsis thaliana OX=3702 GN=LOG7 PE=1 SV=2)
FtPinG0403872500.01	1578	6146	7451	6318	3142	2950	2966	XP_017971104.1(PREDICTED: uncharacterized protein LOC18609298 [Theobroma cacao])					ENOG4111VMA(S:Function unknown)	ENOG4111VMA(Retrotransposon protein)
FtPinG0708018600.01	486	66	35	67	379	499	483	XP_021856241.1(ethylene-responsive transcription factor ERF010-like [Spinacia oleracea])	GO:0003700(molecular_function:transcription factor activity, sequence-specific DNA binding); GO:0005634(cellular_component:nucleus); GO:0003677(molecular_function:DNA binding)	K09286	EREBP		ENOG41116MV(K:Transcription); ENOG410YR77(K:Transcription)	ENOG41116MV(transcription factor); ENOG410YR77(transcription factor)	sp|O22174|ERF08_ARATH(Ethylene-responsive transcription factor ERF008 OS=Arabidopsis thaliana OX=3702 GN=ERF008 PE=2 SV=1)
FtPinG0606338400.01	398	67	96	109	965	894	544
FtPinG0506016600.01	1383	1227	1082	937	332	359	432	XP_021754697.1(U-box domain-containing protein 30-like [Chenopodium quinoa])	GO:1900457(biological_process:regulation of brassinosteroid mediated signaling pathway); GO:0061630(molecular_function:ubiquitin protein ligase activity); GO:0004842(molecular_function:ubiquitin-protein transferase activity); GO:0005886(cellular_component:plasma membrane)				ENOG410YIZZ(O:Posttranslational modification, protein turnover, chaperones)	ENOG410YIZZ(Ubox domain-containing protein)	sp|Q058P4|PUB30_ARATH(U-box domain-containing protein 30 OS=Arabidopsis thaliana OX=3702 GN=PUB30 PE=2 SV=1)
FtPinG0202271700.01	1719	968	1063	1080	2486	2386	2815	XP_021741585.1(tRNA (guanine(37)-N1)-methyltransferase 2-like isoform X1 [Chenopodium quinoa])	GO:0005759(cellular_component:mitochondrial matrix); GO:0005634(cellular_component:nucleus); GO:0005829(cellular_component:cytosol); GO:0052906(molecular_function:tRNA (guanine(37)-N(1))-methyltransferase activity)	K15429	TRM5, TRMT5		COG2520(S:Function unknown)	COG2520(Specifically methylates the N1 position of guanosine-37 in various cytoplasmic and mitochondrial tRNAs. Methylation is not dependent on the nature of the nucleoside 5' of the target nucleoside. This is the first step in the biosynthesis of wybutosine (yW), a modified base adjacent to the anticodon of tRNAs and required for accurate decoding (By similarity))	sp|F6HH45|TRM52_VITVI(tRNA (guanine(37)-N1)-methyltransferase 2 OS=Vitis vinifera OX=29760 GN=VIT_11s0016g04350 PE=3 SV=1)
FtPinG0202351500.01	894	25747	24536	22483	9118	11427	12114	XP_018829759.1(PREDICTED: probable CCR4-associated factor 1 homolog 11 [Juglans regia])	GO:0004535(molecular_function:poly(A)-specific ribonuclease activity); GO:0000932(cellular_component:cytoplasmic mRNA processing body); GO:0016740(molecular_function:transferase activity); GO:0030014(cellular_component:CCR4-NOT complex); GO:0030015(cellular_component:CCR4-NOT core complex); GO:0003676(molecular_function:nucleic acid binding); GO:0017148(biological_process:negative regulation of t…	K12581	CNOT7_8, CAF1, POP2	map03018(RNA degradation)	COG5228(S:Function unknown)	COG5228(-)	sp|Q9LXM2|CAF1I_ARATH(Probable CCR4-associated factor 1 homolog 9 OS=Arabidopsis thaliana OX=3702 GN=CAF1-9 PE=2 SV=1)
FtPinG0505215400.01	873	1855	1514	1561	4791	6612	8133	RID50507.1(hypothetical protein BRARA_H01233 [Brassica rapa])	GO:0009809(biological_process:lignin biosynthetic process); GO:0009805(biological_process:coumarin biosynthetic process); GO:0008171(molecular_function:O-methyltransferase activity); GO:0046686(biological_process:response to cadmium ion); GO:0042409(molecular_function:caffeoyl-CoA O-methyltransferase activity); GO:0046872(molecular_function:metal ion binding)	K00588	E2.1.1.104	map00941(Flavonoid biosynthesis); map00940(Phenylpropanoid biosynthesis); map00945(Stilbenoid, diarylheptanoid and gingerol biosynthesis)	COG4122(S:Function unknown)	COG4122(O-methyltransferase)	sp|O49499|CAMT4_ARATH(Caffeoyl-CoA O-methyltransferase 1 OS=Arabidopsis thaliana OX=3702 GN=CCOAOMT1 PE=1 SV=1)
FtPinG0707666900.01	1622	1320	1101	1077	3543	4019	5682	AHA14499.1(p-coumarate 3-hydroxylase [Fagopyrum tataricum])	GO:0004497(molecular_function:monooxygenase activity); GO:0016020(cellular_component:membrane); GO:0009809(biological_process:lignin biosynthetic process); GO:0020037(molecular_function:heme binding); GO:0016709(molecular_function:oxidoreductase activity, acting on paired donors, with incorporation or reduction of molecular oxygen, NAD(P)H as one donor, and incorporation of one atom of oxygen); G…	K09754	CYP98A, C3'H	map00941(Flavonoid biosynthesis); map00940(Phenylpropanoid biosynthesis); map00945(Stilbenoid, diarylheptanoid and gingerol biosynthesis)	COG2124(Q:Secondary metabolites biosynthesis, transport and catabolism)	COG2124(Cytochrome p450)	sp|O48922|C98A2_SOYBN(Cytochrome P450 98A2 OS=Glycine max OX=3847 GN=CYP98A2 PE=2 SV=1)
FtPinG0505812800.01	645	142	114	111	426	530	606	XP_002323024.1(abscisic acid receptor PYL4 [Populus trichocarpa])	GO:0005737(cellular_component:cytoplasm); GO:0038023(molecular_function:signaling receptor activity); GO:0005634(cellular_component:nucleus); GO:0009738(biological_process:abscisic acid-activated signaling pathway); GO:0080163(biological_process:regulation of protein serine/threonine phosphatase activity); GO:0004864(molecular_function:protein phosphatase inhibitor activity); GO:0010427(molecular…	K14496	PYL	map04016(MAPK signaling pathway - plant); map04075(Plant hormone signal transduction)	ENOG4111MYF(S:Function unknown)	ENOG4111MYF(abscisic acid receptor)	sp|O80920|PYL4_ARATH(Abscisic acid receptor PYL4 OS=Arabidopsis thaliana OX=3702 GN=PYL4 PE=1 SV=1)
FtPinG0403780800.01	690	868	812	591	155	184	232	XP_010275423.1(PREDICTED: ethylene-responsive transcription factor ERF105-like [Nelumbo nucifera])	GO:0003700(molecular_function:transcription factor activity, sequence-specific DNA binding); GO:0005634(cellular_component:nucleus); GO:0003677(molecular_function:DNA binding)	K09286	EREBP		ENOG410Z37D(S:Function unknown); ENOG410YIK7(K:Transcription)	ENOG410Z37D(nudix (nucleoside diphosphate linked moiety X)-type motif 6); ENOG410YIK7(Transcription factor)	sp|Q8VZ91|EF103_ARATH(Ethylene-responsive transcription factor 6 OS=Arabidopsis thaliana OX=3702 GN=ERF6 PE=2 SV=2)
FtPinG0707386800.01	1072	510.77	421.45	482.73	1352.13	1583.89	1393.65	XP_009622087.1(PREDICTED: dihydroceramide fatty acyl 2-hydroxylase FAH1-like [Nicotiana tomentosiformis])	GO:0005506(molecular_function:iron ion binding); GO:0008610(biological_process:lipid biosynthetic process); GO:0016021(cellular_component:integral component of membrane); GO:0016491(molecular_function:oxidoreductase activity)	K19706	FAH		COG3000(I:Lipid transport and metabolism)	COG3000(fatty acid hydroxylase)	sp|O48916|FAH1_ARATH(Dihydroceramide fatty acyl 2-hydroxylase FAH1 OS=Arabidopsis thaliana OX=3702 GN=FAH1 PE=1 SV=1)
FtPinG0404640500.01	1254	2026	1845	1543	537	404	612	XP_002281140.2(PREDICTED: RING-H2 finger protein ATL65 [Vitis vinifera])	GO:0016567(biological_process:protein ubiquitination); GO:0016021(cellular_component:integral component of membrane); GO:0031625(molecular_function:ubiquitin protein ligase binding)	K19041	RNF38_44		ENOG41121N2(S:Function unknown)	ENOG41121N2(Rna-binding protein)	sp|Q67YI6|ATL65_ARATH(RING-H2 finger protein ATL65 OS=Arabidopsis thaliana OX=3702 GN=ATL65 PE=2 SV=2)
FtPinG0708099300.01	1846	3116	3532	2296	973	979	1162	XP_027358321.1(beta-amylase 1, chloroplastic [Abrus precatorius])	GO:0016161(molecular_function:beta-amylase activity); GO:0102229(molecular_function:amylopectin maltohydrolase activity); GO:0000272(biological_process:polysaccharide catabolic process)	K01177	E3.2.1.2	map00500(Starch and sucrose metabolism)	ENOG410XRH5(S:Function unknown)	ENOG410XRH5(beta-amylase)	sp|Q9LIR6|BAM1_ARATH(Beta-amylase 1, chloroplastic OS=Arabidopsis thaliana OX=3702 GN=BAM1 PE=1 SV=1)
FtPinG0404298400.01	865	344	145.98	165.02	2316.89	2528.03	1652.55	XP_015902075.1(auxin-responsive protein IAA26-like isoform X1 [Ziziphus jujuba])	GO:0006355(biological_process:regulation of transcription, DNA-templated); GO:0005634(cellular_component:nucleus); GO:0009734(biological_process:auxin-activated signaling pathway)	K14484	IAA	map04075(Plant hormone signal transduction)	ENOG410YI31(K:Transcription)	ENOG410YI31(Aux IAA proteins are short-lived transcriptional factors that function as repressors of early auxin response genes at low auxin concentrations)	sp|Q8LAL2|IAA26_ARATH(Auxin-responsive protein IAA26 OS=Arabidopsis thaliana OX=3702 GN=IAA26 PE=1 SV=2)
FtPinG0606733300.01	1531	1741	2056	2788	10635	12141	9188	ATO91438.1(putative cytochrome P450 [Fallopia multiflora])	GO:0005506(molecular_function:iron ion binding); GO:0016705(molecular_function:oxidoreductase activity, acting on paired donors, with incorporation or reduction of molecular oxygen); GO:0016021(cellular_component:integral component of membrane); GO:0020037(molecular_function:heme binding)	K20624	CYP94C1		COG2124(Q:Secondary metabolites biosynthesis, transport and catabolism)	COG2124(Cytochrome p450)	sp|Q9ZUX1|C94C1_ARATH(Cytochrome P450 94C1 OS=Arabidopsis thaliana OX=3702 GN=CYP94C1 PE=1 SV=1)
FtPinG0303202000.01	862	1090	995.85	839	346	394	399	XP_021679162.1(uncharacterized protein LOC110663961 [Hevea brasiliensis])	GO:0016757(molecular_function:transferase activity, transferring glycosyl groups)				ENOG41116R3(S:Function unknown)	ENOG41116R3(-)
FtPinG0606664200.01	1257	213	222	229	597	637	750	AYE54621.1(arogenate dehydrogenase beta, partial [Simmondsia chinensis])	GO:0006571(biological_process:tyrosine biosynthetic process); GO:0004665(molecular_function:prephenate dehydrogenase (NADP+) activity); GO:0008977(molecular_function:prephenate dehydrogenase activity); GO:0009507(cellular_component:chloroplast)	K15227	TYRAAT	map00400(Phenylalanine, tyrosine and tryptophan biosynthesis)	COG0287(E:Amino acid transport and metabolism)	COG0287(prephenate dehydrogenase)	sp|Q9LMR3|TYRA2_ARATH(Arogenate dehydrogenase 2, chloroplastic OS=Arabidopsis thaliana OX=3702 GN=TYRAAT2 PE=1 SV=1)
FtPinG0708015400.01	2162	1958	2284	1879	1014	994	1041	TKY70505.1(BEL homeodomain protein 2 [Spatholobus suberectus])	GO:0006355(biological_process:regulation of transcription, DNA-templated); GO:0005634(cellular_component:nucleus); GO:0003677(molecular_function:DNA binding)				ENOG410XPMQ(S:Function unknown)	ENOG410XPMQ(-)	sp|Q9SW80|BLH2_ARATH(BEL1-like homeodomain protein 2 OS=Arabidopsis thaliana OX=3702 GN=BLH2 PE=1 SV=3)
FtPinG0100795500.01	1024	1594	1376	708	122	147	213	XP_010676557.1(PREDICTED: uncharacterized protein LOC104892352 [Beta vulgaris subsp. vulgaris])					ENOG410YWPQ(S:Function unknown)	ENOG410YWPQ(-)
FtPinG0302923100.01	2850	1846	1777	1898	3787.26	4312	4254	XP_010668539.1(PREDICTED: homeobox-leucine zipper protein ATHB-8 [Beta vulgaris subsp. vulgaris])	GO:0005634(cellular_component:nucleus); GO:0008289(molecular_function:lipid binding); GO:0003677(molecular_function:DNA binding)	K09338	HD-ZIP		ENOG410XQ3R(K:Transcription)	ENOG410XQ3R(homeobox-leucine zipper protein)	sp|Q39123|ATHB8_ARATH(Homeobox-leucine zipper protein ATHB-8 OS=Arabidopsis thaliana OX=3702 GN=ATHB-8 PE=1 SV=1)
FtPinG0808406400.01	876	10165.04	10766.56	11530.07	3740.21	4756.35	4816.45	XP_010668001.1(PREDICTED: probable xyloglucan endotransglucosylase/hydrolase protein 23 [Beta vulgaris subsp. vulgaris])	GO:0042546(biological_process:cell wall biogenesis); GO:0006073(biological_process:cellular glucan metabolic process); GO:0005618(cellular_component:cell wall); GO:0048046(cellular_component:apoplast); GO:0071555(biological_process:cell wall organization); GO:0016762(molecular_function:xyloglucan:xyloglucosyl transferase activity); GO:0004553(molecular_function:hydrolase activity, hydrolyzing O-g…	K14504	TCH4	map04075(Plant hormone signal transduction)	COG2273(G:Carbohydrate transport and metabolism)	COG2273(hydrolase family 16)	sp|Q38857|XTH22_ARATH(Xyloglucan endotransglucosylase/hydrolase protein 22 OS=Arabidopsis thaliana OX=3702 GN=XTH22 PE=1 SV=1)
FtPinG0202384500.01	882	30179	29780	29866	8707	11315	13447	XP_021759526.1(zinc finger protein ZAT10-like [Chenopodium quinoa])	GO:0003676(molecular_function:nucleic acid binding)				COG5048(S:Function unknown)	COG5048(Zinc finger protein)	sp|Q96289|ZAT10_ARATH(Zinc finger protein ZAT10 OS=Arabidopsis thaliana OX=3702 GN=ZAT10 PE=2 SV=1)
FtPinG0202092900.01	744	10120	11680	10235	4679	5158	6013	ACH63239.1(harpin-induced protein [Rheum australe])	GO:0016021(cellular_component:integral component of membrane)						sp|Q9SJ52|NHL10_ARATH(NDR1/HIN1-like protein 10 OS=Arabidopsis thaliana OX=3702 GN=NHL10 PE=2 SV=1)
FtPinG0505544500.01	1452	1707	1477	1490	3480	3817.98	4552.95	PPS18228.1(hypothetical protein GOBAR_AA02361 [Gossypium barbadense])	GO:0004372(molecular_function:glycine hydroxymethyltransferase activity); GO:0009555(biological_process:pollen development); GO:0035999(biological_process:tetrahydrofolate interconversion); GO:0010197(biological_process:polar nucleus fusion); GO:0019264(biological_process:glycine biosynthetic process from serine); GO:0030170(molecular_function:pyridoxal phosphate binding); GO:0008168(molecular_fu…	K00600	glyA, SHMT	map00460(Cyanoamino acid metabolism); map00630(Glyoxylate and dicarboxylate metabolism); map00670(One carbon pool by folate); map00260(Glycine, serine and threonine metabolism); map01240(Biosynthesis of cofactors)	COG0112(H:Coenzyme transport and metabolism)	COG0112(May play a key role in the regulation of the intracellular concentration of adenosylhomocysteine (By similarity))	sp|O23254|GLYC4_ARATH(Serine hydroxymethyltransferase 4 OS=Arabidopsis thaliana OX=3702 GN=SHM4 PE=1 SV=1)
FtPinG0100032300.01	3508	3224	3838	3305	7331	7886	7105	XP_023873547.1(putative disease resistance protein RGA4 [Quercus suber])	GO:0043531(molecular_function:ADP binding)				COG4886(S:Function unknown)	COG4886(leucine Rich Repeat)	sp|Q7XA40|RGA3_SOLBU(Putative disease resistance protein RGA3 OS=Solanum bulbocastanum OX=147425 GN=RGA3 PE=2 SV=2)
FtPinG0707184100.01	2747	134	79	119	906	586	750	CBI20154.3(unnamed protein product, partial [Vitis vinifera])	GO:0016021(cellular_component:integral component of membrane); GO:0005524(molecular_function:ATP binding); GO:0004672(molecular_function:protein kinase activity)				COG4886(O:Posttranslational modification, protein turnover, chaperones)	COG4886(Prevents misfolding and promotes the refolding and proper assembly of unfolded polypeptides generated under stress conditions (By similarity))	sp|C0LGG9|Y5344_ARATH(Probable LRR receptor-like serine/threonine-protein kinase At1g53440 OS=Arabidopsis thaliana OX=3702 GN=At1g53440 PE=2 SV=2)
FtPinG0100520300.01	2912	823	723	791	1743	2068	2160	XP_010684822.1(PREDICTED: uncharacterized protein LOC104899346 isoform X1 [Beta vulgaris subsp. vulgaris])					ENOG410YC9K(S:Function unknown)	ENOG410YC9K(Protein of unknown function (DUF3741))
FtPinG0505121200.01	984	26996.87	28418.48	27789.17	11572.02	14546.76	14487.58	XP_025613140.1(protein EXORDIUM [Arachis hypogaea])					ENOG410YFUT(S:Function unknown)	ENOG410YFUT(Phi-1 protein)	sp|Q9ZPE7|EXO_ARATH(Protein EXORDIUM OS=Arabidopsis thaliana OX=3702 GN=EXO PE=2 SV=1)
FtPinG0808700100.01	1341	3264	3446.85	2941	5415	6195.79	6423.75	EOY18684.1(Adenosine kinase 2 [Theobroma cacao])	GO:0005634(cellular_component:nucleus); GO:0005829(cellular_component:cytosol); GO:0004001(molecular_function:adenosine kinase activity); GO:0006166(biological_process:purine ribonucleoside salvage)	K00856	E2.7.1.20, ADK	map00230(Purine metabolism)	COG0524(E:Amino acid transport and metabolism)	COG0524(histidine ammonia-lyase)	sp|Q9LZG0|ADK2_ARATH(Adenosine kinase 2 OS=Arabidopsis thaliana OX=3702 GN=ADK2 PE=1 SV=1)
FtPinG0404164600.01	1319	5886	5535	4952	2533	2931	3003	EOY01043.1(Cysteine-rich receptor-like protein kinase 10 [Theobroma cacao])	GO:0005524(molecular_function:ATP binding); GO:0004672(molecular_function:protein kinase activity)				COG0515(T:Signal transduction mechanisms)	COG0515(Serine Threonine protein kinase)	sp|Q9LDQ3|CRK35_ARATH(Putative cysteine-rich receptor-like protein kinase 35 OS=Arabidopsis thaliana OX=3702 GN=CRK35 PE=3 SV=3)
FtPinG0302778100.01	687	1421.66	1156	1179	2931	3242	3759.6	XP_021769654.1(abscisic acid receptor PYL4-like [Chenopodium quinoa])		K14496	PYL	map04016(MAPK signaling pathway - plant); map04075(Plant hormone signal transduction)	ENOG4111MYF(S:Function unknown)	ENOG4111MYF(abscisic acid receptor)	sp|O80920|PYL4_ARATH(Abscisic acid receptor PYL4 OS=Arabidopsis thaliana OX=3702 GN=PYL4 PE=1 SV=1)
FtPinG0580001878.01	3033	2946.49	3818.71	2870.84	1388.47	1436.73	1557.35	XP_010672179.1(PREDICTED: FT-interacting protein 1 [Beta vulgaris subsp. vulgaris])	GO:0016021(cellular_component:integral component of membrane); GO:0016757(molecular_function:transferase activity, transferring glycosyl groups)				ENOG410XRQN(S:Function unknown)	ENOG410XRQN(Multiple C2 and transmembrane domain-containing protein)	sp|Q60EW9|FTIP7_ORYSJ(FT-interacting protein 7 OS=Oryza sativa subsp. japonica OX=39947 GN=FTIP7 PE=1 SV=1)
FtPinG0302575700.01	1159	5056.99	4658	3908	1842.99	2095	2293	QCV57313.1(WRKY transcription factor [Fagopyrum tataricum])	GO:0003700(molecular_function:transcription factor activity, sequence-specific DNA binding); GO:0043565(molecular_function:sequence-specific DNA binding); GO:0005634(cellular_component:nucleus)				ENOG410YD1E(K:Transcription)	ENOG410YD1E(WRKY transcription factor)	sp|Q9SJA8|WRK17_ARATH(Probable WRKY transcription factor 17 OS=Arabidopsis thaliana OX=3702 GN=WRKY17 PE=2 SV=2)
FtPinG0607094600.01	3034	1625.63	1414.44	1279.57	3086.69	3718	3522.82	XP_021644268.1(calmodulin-binding transcription activator 4-like [Hevea brasiliensis])	GO:0003677(molecular_function:DNA binding)	K21596	CAMTA		ENOG410XS5M(K:Transcription); ENOG410YCYN(K:Transcription)	ENOG410XS5M(Transcription activator); ENOG410YCYN(Transcription activator)	sp|Q9FYG2|CMTA4_ARATH(Calmodulin-binding transcription activator 4 OS=Arabidopsis thaliana OX=3702 GN=CAMTA4 PE=1 SV=1)
FtPinG0302924100.01	3030	1262	1375	1322	2939	2665	3128	XP_017225636.1(PREDICTED: receptor-like protein kinase HSL1 [Daucus carota subsp. sativus])	GO:0004674(molecular_function:protein serine/threonine kinase activity); GO:0016021(cellular_component:integral component of membrane); GO:0004672(molecular_function:protein kinase activity); GO:0005524(molecular_function:ATP binding); GO:0005886(cellular_component:plasma membrane)	K00924	E2.7.1.-		COG4886(S:Function unknown)	COG4886(Methyl-CpG binding domain protein)	sp|P47735|RLK5_ARATH(Receptor-like protein kinase 5 OS=Arabidopsis thaliana OX=3702 GN=RLK5 PE=1 SV=1)
FtPinG0808688100.01	961	25807	24533	20997	10709	11233	13307	XP_015900429.1(syntaxin-121-like [Ziziphus jujuba])	GO:0006906(biological_process:vesicle fusion); GO:0016192(biological_process:vesicle-mediated transport); GO:0006886(biological_process:intracellular protein transport); GO:0006887(biological_process:exocytosis); GO:0016788(molecular_function:hydrolase activity, acting on ester bonds); GO:0031201(cellular_component:SNARE complex); GO:0048278(biological_process:vesicle docking); GO:0005623(cellula…	K08486	STX1B_2_3	map04130(SNARE interactions in vesicular transport)	COG5074(U:Intracellular trafficking, secretion, and vesicular transport)	COG5074(SYNtaxin)	sp|Q9ZSD4|SY121_ARATH(Syntaxin-121 OS=Arabidopsis thaliana OX=3702 GN=SYP121 PE=1 SV=1)
FtPinG0403770300.01	1523	14436	14224	13234	7745	8625	8768	XP_021768479.1(putative glucuronosyltransferase PGSIP8 [Chenopodium quinoa])	GO:0016021(cellular_component:integral component of membrane); GO:0016740(molecular_function:transferase activity); GO:0006486(biological_process:protein glycosylation); GO:0016757(molecular_function:transferase activity, transferring glycosyl groups)				COG5597(O:Posttranslational modification, protein turnover, chaperones)	COG5597(Glycosyl Transferase)	sp|Q8VZP6|GUX8_ARATH(Putative glucuronosyltransferase PGSIP8 OS=Arabidopsis thaliana OX=3702 GN=PGSIP8 PE=2 SV=1)
FtPinG0404544500.01	3153	910	995	941	1766	1937	2002	XP_010682327.1(PREDICTED: FT-interacting protein 1 [Beta vulgaris subsp. vulgaris])	GO:0016021(cellular_component:integral component of membrane); GO:0016757(molecular_function:transferase activity, transferring glycosyl groups)				ENOG410XRQN(S:Function unknown)	ENOG410XRQN(Solute carrier family 25)	sp|Q60EW9|FTIP7_ORYSJ(FT-interacting protein 7 OS=Oryza sativa subsp. japonica OX=39947 GN=FTIP7 PE=1 SV=1)
FtPinG0505121300.01	1416	436	420	460	1084.19	1080.94	1104.47	XP_015868547.1(tyrosine--tRNA ligase 1, cytoplasmic [Ziziphus jujuba])	GO:0004831(molecular_function:tyrosine-tRNA ligase activity); GO:0005524(molecular_function:ATP binding); GO:0006418(biological_process:tRNA aminoacylation for protein translation)	K01866	YARS, tyrS	map00970(Aminoacyl-tRNA biosynthesis)	COG0162(J:Translation, ribosomal structure and biogenesis)	COG0162(Catalyzes the attachment of tyrosine to tRNA(Tyr) in a two-step reaction tyrosine is first activated by ATP to form Tyr- AMP and then transferred to the acceptor end of tRNA(Tyr) (By similarity))	sp|Q8S9J2|SYYC1_ARATH(Tyrosine--tRNA ligase 1, cytoplasmic OS=Arabidopsis thaliana OX=3702 GN=At2g33840 PE=2 SV=1)
FtPinG0808758900.01	521	3639.61	3353.46	3598.73	1201.21	1585.12	1572.78	XP_015080586.2(autophagy-related protein 8C [Solanum pennellii])	GO:0005737(cellular_component:cytoplasm); GO:0006914(biological_process:autophagy); GO:0006995(biological_process:cellular response to nitrogen starvation)	K08341	GABARAP, ATG8, LC3	map04136(Autophagy - other)	ENOG4111JAT(U:Intracellular trafficking, secretion, and vesicular transport)	ENOG4111JAT(Microtubule-associated protein 1 light chain 3)	sp|M1C146|ATG8C_SOLTU(Autophagy-related protein 8C-like OS=Solanum tuberosum OX=4113 GN=ATG8CL PE=1 SV=1)
FtPinG0606312300.01	1071	1625	1484	1905	4474	4978	4960	XP_010673726.1(PREDICTED: F-box protein At1g30200 [Beta vulgaris subsp. vulgaris])					ENOG41118FA(S:Function unknown)	ENOG41118FA(-)	sp|O49508|FB237_ARATH(F-box protein At4g18380 OS=Arabidopsis thaliana OX=3702 GN=At4g18380 PE=2 SV=1)
FtPinG0808189400.01	828	91	86	95	330	379	503	QCV57331.1(WRKY transcription factor [Fagopyrum tataricum])	GO:0003700(molecular_function:transcription factor activity, sequence-specific DNA binding); GO:0043565(molecular_function:sequence-specific DNA binding); GO:0005634(cellular_component:nucleus)				ENOG410ZKP8(K:Transcription); ENOG410YIC2(K:Transcription)	ENOG410ZKP8(Transcription factor); ENOG410YIC2(Transcription factor)	sp|Q8VWJ2|WRK28_ARATH(WRKY transcription factor 28 OS=Arabidopsis thaliana OX=3702 GN=WRKY28 PE=2 SV=1)
FtPinG0606967700.01	1035	65	68	48	311	298	257	XP_002264797.2(PREDICTED: ethylene-responsive transcription factor ABR1 [Vitis vinifera])	GO:0003700(molecular_function:transcription factor activity, sequence-specific DNA binding); GO:0005634(cellular_component:nucleus); GO:0003677(molecular_function:DNA binding)				ENOG411198J(K:Transcription)	ENOG411198J(AP2 ERF domain-containing transcription factor)	sp|Q70II3|EF110_ARATH(Ethylene-responsive transcription factor ERF110 OS=Arabidopsis thaliana OX=3702 GN=ERF110 PE=2 SV=2)
FtPinG0607125300.01	705	112	86	78	420	347	476	XP_021676453.1(PLAT domain-containing protein 3-like [Hevea brasiliensis])	GO:0020037(molecular_function:heme binding); GO:0004096(molecular_function:catalase activity)						sp|Q9SIE7|PLAT2_ARATH(PLAT domain-containing protein 2 OS=Arabidopsis thaliana OX=3702 GN=PLAT2 PE=2 SV=1)
FtPinG0707665300.01	1701	3464	3380	2701	1527	1488	1610	KNA05108.1(hypothetical protein SOVF_193430 [Spinacia oleracea])	GO:0003700(molecular_function:transcription factor activity, sequence-specific DNA binding); GO:0016021(cellular_component:integral component of membrane)				ENOG410XUDS(K:Transcription)	ENOG410XUDS(Transcription factor)	sp|O22208|BZP17_ARATH(bZIP transcription factor 17 OS=Arabidopsis thaliana OX=3702 GN=BZIP17 PE=1 SV=2)
FtPinG0707360000.01	1443	128	112	122	427	548	747	XP_006355660.1(PREDICTED: uncharacterized acetyltransferase At3g50280-like [Solanum tuberosum])	GO:0016747(molecular_function:transferase activity, transferring acyl groups other than amino-acyl groups)				ENOG410YADF(S:Function unknown)	ENOG410YADF(transferase) family)	sp|Q9FF86|DCR_ARATH(BAHD acyltransferase DCR OS=Arabidopsis thaliana OX=3702 GN=DCR PE=2 SV=1)
FtPinG0606379300.01	1866	703	628	577	1432	1571	1446	XP_021848755.1(U-box domain-containing protein 11-like [Spinacia oleracea])	GO:0004842(molecular_function:ubiquitin-protein transferase activity)				ENOG410YBA5(O:Posttranslational modification, protein turnover, chaperones)	ENOG410YBA5(Ubox domain-containing protein)	sp|Q9C9A6|PUB10_ARATH(U-box domain-containing protein 10 OS=Arabidopsis thaliana OX=3702 GN=PUB10 PE=2 SV=1)
FtPinG0100310400.01	1733	835	1180	1054	350	295	322	XP_021774461.1(protein NRT1/ PTR FAMILY 5.4-like [Chenopodium quinoa])	GO:0006857(biological_process:oligopeptide transport); GO:0022857(molecular_function:transmembrane transporter activity); GO:0016021(cellular_component:integral component of membrane)	K14638	SLC15A3_4, PHT				sp|Q9M1I2|PTR46_ARATH(Protein NRT1/ PTR FAMILY 5.4 OS=Arabidopsis thaliana OX=3702 GN=NPF5.4 PE=2 SV=1)
FtPinG0180000028.01	858	4826	5054	4053	1911	2426	2348	RVX12439.1(hypothetical protein CK203_011827 [Vitis vinifera])	GO:0016021(cellular_component:integral component of membrane)				ENOG41114KP(S:Function unknown)	ENOG41114KP(-)
FtPinG0202195800.01	1897	6489.71	7214.15	8108.84	2118.45	2340.87	3075.93	XP_019165485.1(PREDICTED: probable indole-3-acetic acid-amido synthetase GH3.1 [Ipomoea nil])		K14487	GH3	map04075(Plant hormone signal transduction)	ENOG410XQH0(S:Function unknown)	ENOG410XQH0(Indole-3-acetic acid-amido synthetase)	sp|O82333|GH31_ARATH(Probable indole-3-acetic acid-amido synthetase GH3.1 OS=Arabidopsis thaliana OX=3702 GN=GH3.1 PE=2 SV=1)
FtPinG0100399000.01	1521	21	39	29	194	391	475	XP_021863313.1(uncharacterized protein LOC110802187 [Spinacia oleracea])	GO:0006396(biological_process:RNA processing)
FtPinG0708061700.01	371	262	130	192	908	1190	1284	XP_009362601.1(PREDICTED: phytosulfokines 3 [Pyrus x bretschneideri])	GO:0005576(cellular_component:extracellular region); GO:0008083(molecular_function:growth factor activity); GO:0008283(biological_process:cell proliferation)				ENOG410ZAZR(S:Function unknown); ENOG41116ZZ(S:Function unknown)	ENOG410ZAZR(Phytosulfokines); ENOG41116ZZ(Phytosulfokines)	sp|Q9FS10|PSK_ASPOF(Phytosulfokines OS=Asparagus officinalis OX=4686 GN=PSK PE=1 SV=1)
FtPinG0404572900.01	492	191.92	190.22	236.57	710.73	968.22	1284.57	ACH63225.1(pathogenesis-related protein 10a [Rheum australe])	GO:0038023(molecular_function:signaling receptor activity); GO:0009738(biological_process:abscisic acid-activated signaling pathway); GO:0006952(biological_process:defense response); GO:0004864(molecular_function:protein phosphatase inhibitor activity); GO:0009607(biological_process:response to biotic stimulus); GO:0010427(molecular_function:abscisic acid binding)						sp|D0E0C7|FRA13_FRAAN(Major strawberry allergen Fra a 1-3 OS=Fragaria ananassa OX=3747 GN=FRAA3 PE=1 SV=1)
FtPinG0201455900.01	1311	78	74	104	343	485	531	XP_024983367.1(lysosomal Pro-X carboxypeptidase [Cynara cardunculus var. scolymus])	GO:0004180(molecular_function:carboxypeptidase activity); GO:0008236(molecular_function:serine-type peptidase activity)	K01285	PRCP		ENOG410Y38A(S:Function unknown)	ENOG410Y38A(Lysosomal Pro-X)	sp|Q7TMR0|PCP_MOUSE(Lysosomal Pro-X carboxypeptidase OS=Mus musculus OX=10090 GN=Prcp PE=1 SV=2)
FtPinG0505543600.01	347	203.46	105.7	192.1	817.96	1043.12	1136.75	XP_004504374.1(protein RALF-like 32 [Cicer arietinum])	GO:0016021(cellular_component:integral component of membrane)						sp|O23262|RLF32_ARATH(Protein RALF-like 32 OS=Arabidopsis thaliana OX=3702 GN=RALFL32 PE=3 SV=1)
FtPinG0808365000.01	1015	397	423	399	1021	1156	958	XP_012091402.1(probable xyloglucan endotransglucosylase/hydrolase protein 8 [Jatropha curcas])	GO:0042546(biological_process:cell wall biogenesis); GO:0005618(cellular_component:cell wall); GO:0048046(cellular_component:apoplast); GO:0071555(biological_process:cell wall organization); GO:0016762(molecular_function:xyloglucan:xyloglucosyl transferase activity); GO:0004553(molecular_function:hydrolase activity, hydrolyzing O-glycosyl compounds); GO:0010411(biological_process:xyloglucan metab…	K08235	E2.4.1.207		ENOG410YAVH(G:Carbohydrate transport and metabolism)	ENOG410YAVH(xyloglucan endotransglucosylase hydrolase protein)	sp|Q8L9A9|XTH8_ARATH(Probable xyloglucan endotransglucosylase/hydrolase protein 8 OS=Arabidopsis thaliana OX=3702 GN=XTH8 PE=2 SV=2)
FtPinG0100219600.01	309	79.35	88.93	87.32	456.77	381.34	332.34	XP_022729033.1(protein KAKU4 isoform X3 [Durio zibethinus])
FtPinG0607029900.01	603	32	46	49	217	222	251	XP_007048258.1(PREDICTED: RING-H2 finger protein ATL78 [Theobroma cacao])	GO:0016021(cellular_component:integral component of membrane)	K19040	ATL76S		ENOG41121N2(O:Posttranslational modification, protein turnover, chaperones)	ENOG41121N2(zinc ion binding)	sp|Q6NML0|ATL76_ARATH(E3 ubiquitin-protein ligase ATL76 OS=Arabidopsis thaliana OX=3702 GN=ATL76 PE=1 SV=1)
FtPinG0100190500.01	786	47	31	24	350	287	227	XP_021744977.1(uncharacterized protein At1g66480-like [Chenopodium quinoa])	GO:0005886(cellular_component:plasma membrane)				ENOG410YM8H(S:Function unknown)	ENOG410YM8H(-)	sp|Q6NLC8|Y1648_ARATH(Uncharacterized protein At1g66480 OS=Arabidopsis thaliana OX=3702 GN=At1g66480 PE=2 SV=1)
FtPinG0708101900.01	3764	348	232	218	1068	1039	978	XP_021725174.1(probable leucine-rich repeat receptor-like protein kinase At5g63930 [Chenopodium quinoa])	GO:0004674(molecular_function:protein serine/threonine kinase activity); GO:0016021(cellular_component:integral component of membrane); GO:0005524(molecular_function:ATP binding); GO:0004672(molecular_function:protein kinase activity)				COG4886(S:Function unknown)	COG4886(leucine Rich Repeat)	sp|Q9LVP0|Y5639_ARATH(Probable leucine-rich repeat receptor-like protein kinase At5g63930 OS=Arabidopsis thaliana OX=3702 GN=At5g63930 PE=1 SV=1)
FtPinG0808491800.01	1497	842.9	784	936.61	2095	2919	2843.63	KNA22343.1(hypothetical protein SOVF_034980 [Spinacia oleracea])	GO:0003824(molecular_function:catalytic activity); GO:0016021(cellular_component:integral component of membrane); GO:0016787(molecular_function:hydrolase activity)				ENOG4111XCX(S:Function unknown); COG0596(S:Function unknown)	ENOG4111XCX(alpha/beta hydrolase fold); COG0596(alpha/beta hydrolase fold)	sp|A8IAD8|RUTD_AZOC5(Putative aminoacrylate hydrolase RutD OS=Azorhizobium caulinodans (strain ATCC 43989 / DSM 5975 / JCM 20966 / NBRC 14845 / NCIMB 13405 / ORS 571) OX=438753 GN=rutD PE=3 SV=1)
FtPinG0100423800.01	1041	51	45	59	228	258	325	PPR82827.1(hypothetical protein GOBAR_AA37887 [Gossypium barbadense])	GO:0020037(molecular_function:heme binding); GO:0006979(biological_process:response to oxidative stress); GO:0005576(cellular_component:extracellular region); GO:0042744(biological_process:hydrogen peroxide catabolic process); GO:0046872(molecular_function:metal ion binding); GO:0004601(molecular_function:peroxidase activity)	K00430	E1.11.1.7	map00940(Phenylpropanoid biosynthesis)	ENOG4111FDS(L:Replication, recombination and repair)	ENOG4111FDS(Retrotransposon protein)	sp|Q43731|PER50_ARATH(Peroxidase 50 OS=Arabidopsis thaliana OX=3702 GN=PER50 PE=1 SV=1)
FtPinG0505861900.01	1698	2049	3417	2507	626	783	508	XP_010676702.1(PREDICTED: abscisic acid 8'-hydroxylase 1-like [Beta vulgaris subsp. vulgaris])	GO:0005506(molecular_function:iron ion binding); GO:0016705(molecular_function:oxidoreductase activity, acting on paired donors, with incorporation or reduction of molecular oxygen); GO:0016021(cellular_component:integral component of membrane); GO:0004497(molecular_function:monooxygenase activity); GO:0020037(molecular_function:heme binding)	K09843	CYP707A	map00906(Carotenoid biosynthesis)	COG2124(U:Intracellular trafficking, secretion, and vesicular transport)	COG2124(Importin)	sp|K4CI52|ABAH2_SOLLC(Abscisic acid 8'-hydroxylase CYP707A2 OS=Solanum lycopersicum OX=4081 GN=CYP707A2 PE=2 SV=1)
FtPinG0708047300.01	953	4912.99	5105	3439	1760	1818	1672	ONH97394.1(hypothetical protein PRUPE_7G187700 [Prunus persica])					ENOG410ZF19(S:Function unknown)	ENOG410ZF19(-)
FtPinG0303600000.01	2108	1501	1231	1366	3119	3855	3492	XP_002284758.1(PREDICTED: serine/threonine-protein kinase tricorner isoform X2 [Vitis vinifera])	GO:0004674(molecular_function:protein serine/threonine kinase activity); GO:0035556(biological_process:intracellular signal transduction); GO:0018105(biological_process:peptidyl-serine phosphorylation); GO:0005524(molecular_function:ATP binding)	K08790	STK38, NDR		ENOG410XQC0(S:Function unknown)	ENOG410XQC0(expressed protein)	sp|Q9Y2H1|ST38L_HUMAN(Serine/threonine-protein kinase 38-like OS=Homo sapiens OX=9606 GN=STK38L PE=1 SV=3)
FtPinG0302697800.01	3503	534	437	527	1260	1521	1734	XP_010684092.1(PREDICTED: ABC transporter G family member 28 isoform X1 [Beta vulgaris subsp. vulgaris])	GO:0016021(cellular_component:integral component of membrane); GO:0016887(molecular_function:ATPase activity); GO:0005524(molecular_function:ATP binding)				COG1131(S:Function unknown)	COG1131(auxin-responsive family)	sp|Q9FF46|AB28G_ARATH(ABC transporter G family member 28 OS=Arabidopsis thaliana OX=3702 GN=ABCG28 PE=3 SV=1)
FtPinG0607118600.01	591	7128.76	7746.95	7407.18	18019.26	15879.63	15733.46	XP_027911680.1(uncharacterized protein At5g65660-like [Vigna unguiculata])	GO:0016021(cellular_component:integral component of membrane)				ENOG410XWC4(S:Function unknown)	ENOG410XWC4(hydroxyproline-rich glycoprotein)	sp|Q9LSK9|Y5566_ARATH(Uncharacterized protein At5g65660 OS=Arabidopsis thaliana OX=3702 GN=At5g65660 PE=2 SV=1)
FtPinG0403763100.01	1716	1032	1261	948	437	391	493	XP_011657226.1(PREDICTED: ethylene-responsive transcription factor RAP2-7 isoform X2 [Cucumis sativus])	GO:0003700(molecular_function:transcription factor activity, sequence-specific DNA binding); GO:0005634(cellular_component:nucleus); GO:0010228(biological_process:vegetative to reproductive phase transition of meristem); GO:0003677(molecular_function:DNA binding)	K09284	AP2		ENOG410YD13(K:Transcription)	ENOG410YD13(Transcription factor)	sp|Q9SK03|RAP27_ARATH(Ethylene-responsive transcription factor RAP2-7 OS=Arabidopsis thaliana OX=3702 GN=RAP2-7 PE=2 SV=2)
FtPinG0808709200.01	1158	692	758	800	2495	2003	2058	ALD84326.1(geranyl diphosphate synthase [Morus alba])	GO:0008299(biological_process:isoprenoid biosynthetic process); GO:0004161(molecular_function:dimethylallyltranstransferase activity); GO:0016740(molecular_function:transferase activity)	K13789	GGPS	map00900(Terpenoid backbone biosynthesis)	COG0142(I:Lipid transport and metabolism)	COG0142(elongation of very long chain fatty acids protein)	sp|Q94ID7|GGPPS_HEVBR(Geranylgeranyl pyrophosphate synthase, chloroplastic OS=Hevea brasiliensis OX=3981 GN=GGPS PE=1 SV=1)
FtPinG0202381700.01	951	4371.48	4050.46	3891.23	1998.38	2260.01	2391.79	APY21161.1(UGT5 [Fagopyrum tataricum])	GO:0016758(molecular_function:transferase activity, transferring hexosyl groups); GO:0016021(cellular_component:integral component of membrane)				COG1819(S:Function unknown)	COG1819(Transferase)	sp|D3UAG0|U71K1_MALDO(UDP-glycosyltransferase 71K1 OS=Malus domestica OX=3750 GN=UGT71K1 PE=1 SV=1)
FtPinG0100829000.01	981	831	318	452	3285	3978	3914	XP_028754663.1(isoflavone reductase homolog [Prosopis alba])	GO:0016491(molecular_function:oxidoreductase activity)	K21568	PLR	map00998(Biosynthesis of various secondary metabolites - part 2)	ENOG4111CCH(S:Function unknown)	ENOG4111CCH(Isoflavone reductase)	sp|P52581|IFRH_LUPAL(Isoflavone reductase homolog OS=Lupinus albus OX=3870 PE=2 SV=1)
FtPinG0808732700.01	465	35	33	33	176	191	170	XP_021856241.1(ethylene-responsive transcription factor ERF010-like [Spinacia oleracea])	GO:0003700(molecular_function:transcription factor activity, sequence-specific DNA binding); GO:0005634(cellular_component:nucleus); GO:0003677(molecular_function:DNA binding)	K09286	EREBP		ENOG41116MV(K:Transcription); ENOG410YR77(K:Transcription)	ENOG41116MV(transcription factor); ENOG410YR77(Transcription factor)	sp|Q9FH94|ERF10_ARATH(Ethylene-responsive transcription factor ERF010 OS=Arabidopsis thaliana OX=3702 GN=ERF010 PE=2 SV=1)
FtPinG0808817700.01	687	34	21	51	283	270	355	NP_001238595.2(ethylene-responsive element binding factor 4 [Glycine max])	GO:0003700(molecular_function:transcription factor activity, sequence-specific DNA binding); GO:0005634(cellular_component:nucleus); GO:0003677(molecular_function:DNA binding)	K09286	EREBP		ENOG410YQ8J(S:Function unknown)	ENOG410YQ8J(-)	sp|Q9LW49|ERF4_NICSY(Ethylene-responsive transcription factor 4 OS=Nicotiana sylvestris OX=4096 GN=ERF4 PE=2 SV=1)
FtPinG0505544400.01	1569	2481.57	1993	2250	5564.77	7756	9278.69	XP_024986735.1(adenosylhomocysteinase 1 [Cynara cardunculus var. scolymus])	GO:0004013(molecular_function:adenosylhomocysteinase activity); GO:0033353(biological_process:S-adenosylmethionine cycle); GO:0005829(cellular_component:cytosol); GO:0006730(biological_process:one-carbon metabolic process)	K01251	E3.3.1.1, ahcY	map00270(Cysteine and methionine metabolism)	COG0499(H:Coenzyme transport and metabolism)	COG0499(May play a key role in the regulation of the intracellular concentration of adenosylhomocysteine (By similarity))	sp|O23255|SAHH1_ARATH(Adenosylhomocysteinase 1 OS=Arabidopsis thaliana OX=3702 GN=SAHH1 PE=1 SV=1)
FtPinG0505261800.01	1968	2393	1758	2562.19	6545.95	8005.97	8726.83	XP_010672486.1(PREDICTED: serine/threonine-protein kinase STY17 [Beta vulgaris subsp. vulgaris])	GO:0004674(molecular_function:protein serine/threonine kinase activity); GO:0007229(biological_process:integrin-mediated signaling pathway); GO:0005524(molecular_function:ATP binding); GO:0004672(molecular_function:protein kinase activity)				COG0515(O:Posttranslational modification, protein turnover, chaperones)	COG0515(Seems to be required for the assembly of the photosystem I complex (By similarity))	sp|F4IS56|ILK1_ARATH(Integrin-linked protein kinase 1 OS=Arabidopsis thaliana OX=3702 GN=ILK1 PE=1 SV=1)
FtPinG0707967600.01	519	242	262	214	618.06	596	787.53	RLN42914.1(histone H2A-like [Panicum miliaceum])	GO:0005634(cellular_component:nucleus); GO:0046982(molecular_function:protein heterodimerization activity); GO:0000786(cellular_component:nucleosome); GO:0003677(molecular_function:DNA binding)	K11251	H2A		COG5262(U:Intracellular trafficking, secretion, and vesicular transport)	COG5262(translocase of outer mitochondrial membrane 70 homolog A (S. cerevisiae))	sp|P40280|H2A_MAIZE(Histone H2A OS=Zea mays OX=4577 PE=2 SV=1)
FtPinG0505698100.01	2460	11048	9798	7143	3130	2902	3890	XP_021760474.1(G-type lectin S-receptor-like serine/threonine-protein kinase At1g34300 [Chenopodium quinoa])	GO:0006468(biological_process:protein phosphorylation); GO:0016021(cellular_component:integral component of membrane); GO:0004672(molecular_function:protein kinase activity); GO:0030246(molecular_function:carbohydrate binding); GO:0004674(molecular_function:protein serine/threonine kinase activity); GO:0042910(molecular_function:xenobiotic transporter activity); GO:0005886(cellular_component:plas…				COG0515(T:Signal transduction mechanisms)	COG0515(Serine Threonine protein kinase)	sp|Q9XID3|Y1343_ARATH(G-type lectin S-receptor-like serine/threonine-protein kinase At1g34300 OS=Arabidopsis thaliana OX=3702 GN=At1g34300 PE=1 SV=1)
FtPinG0404244100.01	726	303	330	295	664	775	718	XP_009337833.1(PREDICTED: protein LURP-one-related 8-like [Pyrus x bretschneideri])					ENOG410YC6J(S:Function unknown)	ENOG410YC6J(LURP-one-related)	sp|Q9ZVI6|LOR8_ARATH(Protein LURP-one-related 8 OS=Arabidopsis thaliana OX=3702 GN=At2g38640 PE=2 SV=1)
FtPinG0707268100.01	1378	290	143	206	944	1116	1181	XP_010682892.1(PREDICTED: putative serine/threonine-protein kinase isoform X1 [Beta vulgaris subsp. vulgaris])	GO:0004674(molecular_function:protein serine/threonine kinase activity); GO:0016021(cellular_component:integral component of membrane); GO:0005524(molecular_function:ATP binding)				COG0515(Q:Secondary metabolites biosynthesis, transport and catabolism)	COG0515(dienelactone hydrolase)	sp|Q8L4H4|NORK_MEDTR(Nodulation receptor kinase OS=Medicago truncatula OX=3880 GN=NORK PE=1 SV=2)
FtPinG0403752700.01	1209	3438.62	3938.94	3336.89	1885.8	1852.83	1709.72	EEF47140.1(monoxygenase, putative [Ricinus communis])	GO:0016021(cellular_component:integral component of membrane); GO:0071949(molecular_function:FAD binding)				COG0654(C:Energy production and conversion); COG0654(H:Coenzyme transport and metabolism)	COG0654(oxidoreductase activity, acting on paired donors, with incorporation or reduction of molecular oxygen, NAD(P)H as one donor, and incorporation of one atom of oxygen); COG0654(oxidoreductase activity, acting on paired donors, with incorporation or reduction of molecular oxygen, NAD(P)H as one donor, and incorporation of one atom of oxygen)	sp|O81815|MO1_ARATH(Monooxygenase 1 OS=Arabidopsis thaliana OX=3702 GN=MO1 PE=2 SV=1)
FtPinG0606920300.01	2453	674	657	654	1964.06	3609.18	4747.36	XP_021715208.1(5-methyltetrahydropteroyltriglutamate--homocysteine methyltransferase [Chenopodium quinoa])	GO:0003871(molecular_function:5-methyltetrahydropteroyltriglutamate-homocysteine S-methyltransferase activity); GO:0009086(biological_process:methionine biosynthetic process); GO:0008270(molecular_function:zinc ion binding)	K00549	metE	map00450(Selenocompound metabolism); map00270(Cysteine and methionine metabolism)			sp|P93263|METE_MESCR(5-methyltetrahydropteroyltriglutamate--homocysteine methyltransferase OS=Mesembryanthemum crystallinum OX=3544 GN=METE PE=2 SV=1)
FtPinG0808157800.01	1838	168	172	194	509	501	621	XP_021723538.1(uncharacterized protein LOC110690937 [Chenopodium quinoa])	GO:0016021(cellular_component:integral component of membrane); GO:0016757(molecular_function:transferase activity, transferring glycosyl groups); GO:0008120(molecular_function:ceramide glucosyltransferase activity); GO:0006679(biological_process:glucosylceramide biosynthetic process)				COG1215(M:Cell wall/membrane/envelope biogenesis)	COG1215(Glycosyl transferase, family 2)
FtPinG0403940300.01	1767	113	91	88	328	404	339	RWR95158.1(hypothetical protein CKAN_02448700 [Cinnamomum micranthum f. kanehirae])					ENOG410YD8R(S:Function unknown)	ENOG410YD8R(-)
FtPinG0606187600.01	867	2475	2002	2018	4660	5113	4956	AAF63205.1(AP2-related transcription factor [Mesembryanthemum crystallinum])	GO:0003700(molecular_function:transcription factor activity, sequence-specific DNA binding); GO:0005634(cellular_component:nucleus); GO:0003677(molecular_function:DNA binding)	K09286	EREBP		ENOG410YJV7(K:Transcription)	ENOG410YJV7(Transcription factor)	sp|O80337|EF100_ARATH(Ethylene-responsive transcription factor 1A OS=Arabidopsis thaliana OX=3702 GN=ERF1A PE=1 SV=2)
FtPinG0100370600.01	2586	328	229	297	1038	1706	2462	XP_002264918.1(PREDICTED: U-box domain-containing protein 45 [Vitis vinifera])	GO:0005737(cellular_component:cytoplasm); GO:0016874(molecular_function:ligase activity); GO:0005634(cellular_component:nucleus); GO:0004842(molecular_function:ubiquitin-protein transferase activity)				ENOG410XQ5K(O:Posttranslational modification, protein turnover, chaperones)	ENOG410XQ5K(Ubox domain-containing protein)	sp|Q9C7G1|PUB45_ARATH(U-box domain-containing protein 45 OS=Arabidopsis thaliana OX=3702 GN=PUB45 PE=1 SV=1)
FtPinG0201860300.01	1205	333	352	277	110	102	104	XP_021758753.1(probable disease resistance protein At1g12290 [Chenopodium quinoa])	GO:0043531(molecular_function:ADP binding)				ENOG410YESP(S:Function unknown); COG4886(S:Function unknown)	ENOG410YESP(BES1 BZR1 homolog protein); COG4886(leucine Rich Repeat)	sp|Q8L3R3|RFL1_ARATH(Disease resistance protein RFL1 OS=Arabidopsis thaliana OX=3702 GN=RFL1 PE=3 SV=2)
FtPinG0505744300.01	3284	2124.51	2636.29	2092.16	1089.53	1221.27	1221.65	XP_010672179.1(PREDICTED: FT-interacting protein 1 [Beta vulgaris subsp. vulgaris])	GO:0016021(cellular_component:integral component of membrane)				ENOG410XRQN(S:Function unknown)	ENOG410XRQN(Multiple C2 and transmembrane domain-containing protein)	sp|Q60EW9|FTIP7_ORYSJ(FT-interacting protein 7 OS=Oryza sativa subsp. japonica OX=39947 GN=FTIP7 PE=1 SV=1)
FtPinG0404349400.01	1101	218	164	174	553	542	580	KNA03090.1(hypothetical protein SOVF_212470 [Spinacia oleracea])	GO:0051087(molecular_function:chaperone binding)				ENOG4111WNH(S:Function unknown)	ENOG4111WNH(Retrotransposon protein)	sp|Q0WUQ1|BAG1_ARATH(BAG family molecular chaperone regulator 1 OS=Arabidopsis thaliana OX=3702 GN=BAG1 PE=1 SV=1)
FtPinG0607110300.01	755	341.92	276.02	208	915.41	832.23	957.75	XP_021750266.1(germin-like protein subfamily 1 member 15 [Chenopodium quinoa])					ENOG410YERY(S:Function unknown)	ENOG410YERY(nutrient reservoir activity)	sp|P45852|GLP1_MESCR(Germin-like protein OS=Mesembryanthemum crystallinum OX=3544 PE=2 SV=1)
FtPinG0100796500.01	1023	966	1004	738	317	338	415	XP_028063287.1(transcription factor TCP19-like [Camellia sinensis])	GO:0003700(molecular_function:transcription factor activity, sequence-specific DNA binding)				ENOG4111D9R(K:Transcription); ENOG410YJS2(K:Transcription)	ENOG4111D9R(TCP family transcription factor); ENOG410YJS2(transcription factor)	sp|O64647|TCP9_ARATH(Transcription factor TCP9 OS=Arabidopsis thaliana OX=3702 GN=TCP9 PE=1 SV=1)
FtPinG0707643200.01	819	1393	1443	1026	446	501	589	XP_021839440.1(uncharacterized protein LOC110779208 [Spinacia oleracea])	GO:0008168(molecular_function:methyltransferase activity); GO:0016021(cellular_component:integral component of membrane); GO:0005840(cellular_component:ribosome)				ENOG410YJZ8(S:Function unknown)	ENOG410YJZ8(-)
FtPinG0202120400.01	6896	3504.55	3171.28	3989.14	8271.45	10016.65	9630.1	XP_021714131.1(protein CELLULOSE SYNTHASE INTERACTIVE 1-like [Chenopodium quinoa])					ENOG410ZTP2(S:Function unknown)	ENOG410ZTP2(ARM)	sp|F4IIM1|CSI1_ARATH(Protein CELLULOSE SYNTHASE INTERACTIVE 1 OS=Arabidopsis thaliana OX=3702 GN=CSI1 PE=1 SV=1)
FtPinG0607112500.01	858	1431	906	1016	3510	4276	5769	RWR77570.1(caffeoyl-CoA O-methyltransferase [Cinnamomum micranthum f. kanehirae])	GO:0042409(molecular_function:caffeoyl-CoA O-methyltransferase activity); GO:0008171(molecular_function:O-methyltransferase activity); GO:0009809(biological_process:lignin biosynthetic process); GO:0046872(molecular_function:metal ion binding)	K00588	E2.1.1.104	map00941(Flavonoid biosynthesis); map00940(Phenylpropanoid biosynthesis); map00945(Stilbenoid, diarylheptanoid and gingerol biosynthesis)	COG4122(S:Function unknown)	COG4122(cleavage stimulation factor)	sp|Q43095|CAMT_POPTM(Caffeoyl-CoA O-methyltransferase OS=Populus tremuloides OX=3693 PE=2 SV=1)
FtPinG0404375500.01	1225	31585	29668	28954	13765	16500	17699	XP_015896529.1(late embryogenesis abundant protein At1g64065 [Ziziphus jujuba])	GO:0016021(cellular_component:integral component of membrane)				ENOG4111AY7(S:Function unknown)	ENOG4111AY7(Late embryogenesis abundant protein)	sp|Q6DST1|Y1465_ARATH(Late embryogenesis abundant protein At1g64065 OS=Arabidopsis thaliana OX=3702 GN=At1g64065 PE=2 SV=1)
FtPinG0100987700.01	2368	1149	841	1257	3244	4228	3942	XP_021720191.1(probable galactinol--sucrose galactosyltransferase 2 [Chenopodium quinoa])	GO:0003824(molecular_function:catalytic activity); GO:0010325(biological_process:raffinose family oligosaccharide biosynthetic process); GO:0016757(molecular_function:transferase activity, transferring glycosyl groups); GO:0016787(molecular_function:hydrolase activity)				ENOG410YBU9(T:Signal transduction mechanisms)	ENOG410YBU9(CDC-like kinase)	sp|Q94A08|RFS2_ARATH(Probable galactinol--sucrose galactosyltransferase 2 OS=Arabidopsis thaliana OX=3702 GN=RFS2 PE=2 SV=2)
FtPinG0404260300.01	904	2431	2787	2051	1128	1268	1174	XP_021688549.1(transcription factor bHLH68-like isoform X1 [Hevea brasiliensis])	GO:0046983(molecular_function:protein dimerization activity); GO:0005634(cellular_component:nucleus); GO:0001228(molecular_function:transcriptional activator activity, RNA polymerase II transcription regulatory region sequence-specific binding)				ENOG41113WR(K:Transcription); ENOG410YDA0(K:Transcription)	ENOG41113WR(transcription factor bHLH68-like); ENOG410YDA0(Transcription factor)	sp|Q8S3D1|BH068_ARATH(Transcription factor bHLH68 OS=Arabidopsis thaliana OX=3702 GN=BHLH68 PE=1 SV=2)
FtPinG0201999600.01	1196	27347	22548	18835	6944	7599	10233	QCV57340.1(WRKY transcription factor [Fagopyrum tataricum])	GO:0003700(molecular_function:transcription factor activity, sequence-specific DNA binding); GO:0043565(molecular_function:sequence-specific DNA binding); GO:0005634(cellular_component:nucleus)				ENOG410YD1E(K:Transcription)	ENOG410YD1E(WRKY transcription factor)	sp|Q9STX0|WRKY7_ARATH(Probable WRKY transcription factor 7 OS=Arabidopsis thaliana OX=3702 GN=WRKY7 PE=2 SV=1)
FtPinG0606911500.01	372	1089	872	788	3746	3043	2596	XP_023518591.1(protein TIFY 5A-like [Cucurbita pepo subsp. pepo])	GO:2000022(biological_process:regulation of jasmonic acid mediated signaling pathway); GO:0005634(cellular_component:nucleus); GO:0009611(biological_process:response to wounding); GO:0031347(biological_process:regulation of defense response)				ENOG410Z61E(S:Function unknown)	ENOG410Z61E(TIFY 5A-like)	sp|Q8LBM2|TIF5A_ARATH(Protein TIFY 5A OS=Arabidopsis thaliana OX=3702 GN=TIFY5A PE=1 SV=1)
FtPinG0202468900.01	1443	3065.53	2895.24	2884.8	5164.03	6344.34	6155.02	PSS29055.1(Protein MALE DISCOVERER 2 like [Actinidia chinensis var. chinensis])	GO:0016021(cellular_component:integral component of membrane); GO:0005524(molecular_function:ATP binding); GO:0004672(molecular_function:protein kinase activity)				ENOG410ZQU1(T:Signal transduction mechanisms)	ENOG410ZQU1(LRR receptor-like serine threonine-protein kinase)	sp|C0LGQ4|MDIS2_ARATH(Protein MALE DISCOVERER 2 OS=Arabidopsis thaliana OX=3702 GN=MDIS2 PE=1 SV=1)
FtPinG0201296200.01	3483	95	91	92	322	491	684	KNA23471.1(hypothetical protein SOVF_023920 [Spinacia oleracea])	GO:0016021(cellular_component:integral component of membrane); GO:0032440(molecular_function:2-alkenal reductase [NAD(P)] activity); GO:0004709(molecular_function:MAP kinase kinase kinase activity); GO:0005524(molecular_function:ATP binding); GO:0004672(molecular_function:protein kinase activity)				COG4886(S:Function unknown)	COG4886(leucine Rich Repeat)	sp|Q8VZG8|MIK2_ARATH(MDIS1-interacting receptor like kinase 2 OS=Arabidopsis thaliana OX=3702 GN=MIK2 PE=1 SV=3)
FtPinG0404613700.01	1008	22694	20133	18949	7242	7681	10619	XP_021765412.1(probable F-box protein At2g36090 [Chenopodium quinoa])	GO:0016021(cellular_component:integral component of membrane)				ENOG410YK80(S:Function unknown)	ENOG410YK80(GRAM)	sp|Q2V3R1|FB346_ARATH(F-box protein At3g44326 OS=Arabidopsis thaliana OX=3702 GN=At3g44326 PE=2 SV=1)
FtPinG0707808900.01	1437	797	780	578	1531	1664	1691	BAP90371.1(UDP-glycose: glycosyltransferase UGT72B19 [Fagopyrum esculentum])	GO:0016758(molecular_function:transferase activity, transferring hexosyl groups); GO:0008194(molecular_function:UDP-glycosyltransferase activity); GO:0043231(cellular_component:intracellular membrane-bounded organelle); GO:0080044(molecular_function:quercetin 7-O-glucosyltransferase activity); GO:0080043(molecular_function:quercetin 3-O-glucosyltransferase activity)	K08237	E2.4.1.218		COG1819(S:Function unknown)	COG1819(Transferase)	sp|Q9AR73|HQGT_RAUSE(Hydroquinone glucosyltransferase OS=Rauvolfia serpentina OX=4060 GN=AS PE=1 SV=1)
FtPinG0303546100.01	1593	845	807	764	241	287	374	XP_014494404.1(amidophosphoribosyltransferase, chloroplastic [Vigna radiata var. radiata])	GO:0004044(molecular_function:amidophosphoribosyltransferase activity); GO:0051536(molecular_function:iron-sulfur cluster binding); GO:0009113(biological_process:purine nucleobase biosynthetic process); GO:0006189(biological_process:'de novo' IMP biosynthetic process); GO:0009116(biological_process:nucleoside metabolic process); GO:0046872(molecular_function:metal ion binding)	K00764	purF, PPAT	map00250(Alanine, aspartate and glutamate metabolism); map00230(Purine metabolism)	COG0034(F:Nucleotide transport and metabolism)	COG0034(glutamine phosphoribosylpyrophosphate amidotransferase)	sp|Q9STG9|ASE2_ARATH(Amidophosphoribosyltransferase 2, chloroplastic OS=Arabidopsis thaliana OX=3702 GN=ASE2 PE=1 SV=1)
FtPinG0708003300.01	469	262	209	108	830	1228	1137	XP_020206542.1(gibberellin-regulated protein 11 [Cajanus cajan])					ENOG410YT52(S:Function unknown)	ENOG410YT52(gibberellic acid mediated signaling pathway)	sp|P46687|GASA3_ARATH(Gibberellin-regulated protein 3 OS=Arabidopsis thaliana OX=3702 GN=GASA3 PE=2 SV=1)
FtPinG0606176800.01	587	189	209	203	860	648	611	XP_002533895.1(probable E3 ubiquitin-protein ligase XERICO [Ricinus communis])	GO:0009651(biological_process:response to salt stress); GO:0009739(biological_process:response to gibberellin); GO:0009687(biological_process:abscisic acid metabolic process); GO:0010200(biological_process:response to chitin); GO:0016874(molecular_function:ligase activity)	K16285	XERICO		ENOG41121N2(S:Function unknown)	ENOG41121N2(-)	sp|Q9SI09|XERIC_ARATH(Probable E3 ubiquitin-protein ligase XERICO OS=Arabidopsis thaliana OX=3702 GN=XERICO PE=1 SV=1)
FtPinG0202082700.01	1260	407	480	358	122	143	170	RVX00642.1(Pentatricopeptide repeat-containing protein, mitochondrial [Vitis vinifera])					ENOG410Z7Z7(S:Function unknown)	ENOG410Z7Z7(leucine Rich Repeat)
FtPinG0707505800.01	842	3443	3492	2803	1631	1714	1505
FtPinG0303260600.01	2431	778	793	669	1517	1605	2062	XP_010667655.1(PREDICTED: mechanosensitive ion channel protein 10 [Beta vulgaris subsp. vulgaris])	GO:0050982(biological_process:detection of mechanical stimulus); GO:0016021(cellular_component:integral component of membrane); GO:0006820(biological_process:anion transport); GO:0005886(cellular_component:plasma membrane); GO:0008381(molecular_function:mechanically-gated ion channel activity); GO:0055085(biological_process:transmembrane transport)	K22048	MSL4S		COG0668(G:Carbohydrate transport and metabolism)	COG0668(alpha-l-fucosidase)	sp|Q9LYG9|MSL10_ARATH(Mechanosensitive ion channel protein 10 OS=Arabidopsis thaliana OX=3702 GN=MSL10 PE=1 SV=1)
FtPinG0302763300.01	2384	7156.96	6853.27	6184.09	12012.19	13010.05	15789.47	XP_021715208.1(5-methyltetrahydropteroyltriglutamate--homocysteine methyltransferase [Chenopodium quinoa])	GO:0005737(cellular_component:cytoplasm); GO:0003871(molecular_function:5-methyltetrahydropteroyltriglutamate-homocysteine S-methyltransferase activity); GO:0009570(cellular_component:chloroplast stroma); GO:0005829(cellular_component:cytosol); GO:0009086(biological_process:methionine biosynthetic process); GO:0005777(cellular_component:peroxisome); GO:0005774(cellular_component:vacuolar membrane…	K00549	metE	map00450(Selenocompound metabolism); map00270(Cysteine and methionine metabolism)	COG0620(E:Amino acid transport and metabolism)	COG0620(Catalyzes the transfer of a methyl group from 5- methyltetrahydrofolate to homocysteine resulting in methionine formation (By similarity))	sp|P93263|METE_MESCR(5-methyltetrahydropteroyltriglutamate--homocysteine methyltransferase OS=Mesembryanthemum crystallinum OX=3544 GN=METE PE=2 SV=1)
FtPinG0303646400.01	357	529	482	480.42	1305	1110	1183	XP_023877975.1(gibberellin-regulated protein 1-like [Quercus suber])					ENOG410YWQ9(O:Posttranslational modification, protein turnover, chaperones)	ENOG410YWQ9(gast1 protein homolog 1)	sp|F4IQJ4|GASAB_ARATH(Gibberellin-regulated protein 11 OS=Arabidopsis thaliana OX=3702 GN=GASA11 PE=3 SV=1)
FtPinG0202033700.01	1668	5672.66	5098.74	4645.96	2414.9	2897.79	2638.57	XP_010683597.1(PREDICTED: uncharacterized protein LOC104898243 [Beta vulgaris subsp. vulgaris])	GO:0008168(molecular_function:methyltransferase activity); GO:0016021(cellular_component:integral component of membrane)				ENOG410Y23W(S:Function unknown)	ENOG410Y23W(-)
FtPinG0505046100.01	1304	7915	8016	6294.81	13287	14639	13979	XP_008223483.1(PREDICTED: S-adenosylmethionine synthase 5 [Prunus mume])	GO:0004478(molecular_function:methionine adenosyltransferase activity); GO:0009809(biological_process:lignin biosynthetic process); GO:0005730(cellular_component:nucleolus); GO:0006556(biological_process:S-adenosylmethionine biosynthetic process); GO:0006730(biological_process:one-carbon metabolic process); GO:0006555(biological_process:methionine metabolic process); GO:0005618(cellular_component…	K00789	metK	map00270(Cysteine and methionine metabolism); map01240(Biosynthesis of cofactors)	COG0192(H:Coenzyme transport and metabolism)	COG0192(Catalyzes the formation of S-adenosylmethionine from methionine and ATP)	sp|A7Q0V4|METK5_VITVI(S-adenosylmethionine synthase 5 OS=Vitis vinifera OX=29760 GN=METK5 PE=3 SV=1)
FtPinG0303131900.01	840	357	338	490	1211	1334	1379
FtPinG0302843600.01	547	52.75	67.13	73.96	259.53	294.11	248	OIT21873.1(calmodulin-7, partial [Nicotiana attenuata])	GO:0005509(molecular_function:calcium ion binding); GO:0019722(biological_process:calcium-mediated signaling)	K02183	CALM	map04626(Plant-pathogen interaction); map04070(Phosphatidylinositol signaling system); map04016(MAPK signaling pathway - plant)			sp|P62200|CALM1_DAUCA(Calmodulin-1/11/16 OS=Daucus carota OX=4039 GN=CAM-1 PE=2 SV=2)
FtPinG0505154600.01	2103	455	445	436	847	1032	1044	XP_023914220.1(probable receptor-like protein kinase At5g18500 isoform X1 [Quercus suber])	GO:0006468(biological_process:protein phosphorylation); GO:0016021(cellular_component:integral component of membrane); GO:0004672(molecular_function:protein kinase activity); GO:0004675(molecular_function:transmembrane receptor protein serine/threonine kinase activity); GO:0004674(molecular_function:protein serine/threonine kinase activity); GO:0005886(cellular_component:plasma membrane); GO:0005…				COG0515(T:Signal transduction mechanisms)	COG0515(Serine Threonine protein kinase)	sp|Q8LEB6|Y5185_ARATH(Probable receptor-like protein kinase At5g18500 OS=Arabidopsis thaliana OX=3702 GN=At5g18500 PE=2 SV=1)
FtPinG0606328900.01	490	683	810	656	3272	2542	1955	RXH69899.1(hypothetical protein DVH24_007155 [Malus domestica])					ENOG41113DC(S:Function unknown)	ENOG41113DC(-)
FtPinG0808411600.01	894	18287.86	21222.52	19889.5	8996.42	11439.87	10458.16	XP_010668001.1(PREDICTED: probable xyloglucan endotransglucosylase/hydrolase protein 23 [Beta vulgaris subsp. vulgaris])	GO:0042546(biological_process:cell wall biogenesis); GO:0005618(cellular_component:cell wall); GO:0048046(cellular_component:apoplast); GO:0071555(biological_process:cell wall organization); GO:0016762(molecular_function:xyloglucan:xyloglucosyl transferase activity); GO:0004553(molecular_function:hydrolase activity, hydrolyzing O-glycosyl compounds); GO:0010411(biological_process:xyloglucan metab…	K14504	TCH4	map04075(Plant hormone signal transduction)	COG2273(G:Carbohydrate transport and metabolism)	COG2273(hydrolase family 16)	sp|Q38857|XTH22_ARATH(Xyloglucan endotransglucosylase/hydrolase protein 22 OS=Arabidopsis thaliana OX=3702 GN=XTH22 PE=1 SV=1)
FtPinG0202394000.01	1395	7346	7501	5604	3132	3377	3843	XP_021767644.1(patatin-like protein 2 [Chenopodium quinoa])	GO:0016787(molecular_function:hydrolase activity); GO:0016042(biological_process:lipid catabolic process)						sp|O48723|PLP2_ARATH(Patatin-like protein 2 OS=Arabidopsis thaliana OX=3702 GN=PLP2 PE=1 SV=1)
FtPinG0505456100.01	2260	851.09	832.02	768.88	1469.73	1469.71	1645.92	XP_021719546.1(receptor-like serine/threonine-protein kinase SD1-8 [Chenopodium quinoa])	GO:0006468(biological_process:protein phosphorylation); GO:0016021(cellular_component:integral component of membrane); GO:0004674(molecular_function:protein serine/threonine kinase activity); GO:0005886(cellular_component:plasma membrane); GO:0005524(molecular_function:ATP binding); GO:0048544(biological_process:recognition of pollen)				COG0515(T:Signal transduction mechanisms)	COG0515(Serine Threonine protein kinase)	sp|O81905|SD18_ARATH(Receptor-like serine/threonine-protein kinase SD1-8 OS=Arabidopsis thaliana OX=3702 GN=SD18 PE=1 SV=1)
FtPinG0505121700.01	1060	41316.13	42366.52	40672.83	15272.98	21330.24	21721.42	XP_028757360.1(protein EXORDIUM-like [Prosopis alba])					ENOG410YFUT(S:Function unknown)	ENOG410YFUT(Phi-1 protein)	sp|Q9ZPE7|EXO_ARATH(Protein EXORDIUM OS=Arabidopsis thaliana OX=3702 GN=EXO PE=2 SV=1)
FtPinG0808942600.01	534	169	144	158	393.34	454	514.65	NP_001288376.1(histone H2A [Zea mays])	GO:0006325(biological_process:chromatin organization); GO:0005634(cellular_component:nucleus); GO:0003677(molecular_function:DNA binding); GO:0000790(cellular_component:nuclear chromatin); GO:0000786(cellular_component:nucleosome); GO:0046982(molecular_function:protein heterodimerization activity)	K11251	H2A		COG5262(B:Chromatin structure and dynamics)	COG5262(histone h2a)	sp|P40280|H2A_MAIZE(Histone H2A OS=Zea mays OX=4577 PE=2 SV=1)
FtPinG0707869100.01	396	1853	1882	1651	884	846	1068	XP_018844458.1(PREDICTED: protein BPS1, chloroplastic-like [Juglans regia])					ENOG4111ACI(S:Function unknown)	ENOG4111ACI(-)
FtPinG0505214600.01	1446	89	99	138	380	474	550	XP_010679530.1(PREDICTED: probable beta-1,4-xylosyltransferase IRX14 [Beta vulgaris subsp. vulgaris])	GO:0010417(biological_process:glucuronoxylan biosynthetic process); GO:0009834(biological_process:plant-type secondary cell wall biogenesis); GO:0016021(cellular_component:integral component of membrane); GO:0042285(molecular_function:xylosyltransferase activity); GO:0000139(cellular_component:Golgi membrane); GO:0071555(biological_process:cell wall organization); GO:0015018(molecular_function:ga…	K20871	IRX14		ENOG410XP79(S:Function unknown)	ENOG410XP79(glucuronosyltransferase)	sp|Q8L707|IRX14_ARATH(Probable beta-1,4-xylosyltransferase IRX14 OS=Arabidopsis thaliana OX=3702 GN=IRX14 PE=2 SV=1)
FtPinG0303089700.01	1277	2169	1654	1841	440	677	721	OWM71539.1(hypothetical protein CDL15_Pgr005726 [Punica granatum])	GO:0008168(molecular_function:methyltransferase activity)				ENOG410YQM1(S:Function unknown)	ENOG410YQM1(Protein of unknown function (DUF1645))
FtPinG0808841200.01	901	40	50	46	188	237	355	PON87831.1(Major pollen allergen Lol pI [Trema orientale])	GO:0006949(biological_process:syncytium formation); GO:0005576(cellular_component:extracellular region); GO:0019953(biological_process:sexual reproduction); GO:0009506(cellular_component:plasmodesma)	K20628	exlX		ENOG410YA5Q(G:Carbohydrate transport and metabolism)	ENOG410YA5Q(May cause loosening and extension of plant cell walls by disrupting non-covalent bonding between cellulose microfibrils and matrix glucans. No enzymatic activity has been found. May be required for rapid internodal elongation in deepwater rice during submergence (By similarity))	sp|Q9M0I2|EXPB3_ARATH(Expansin-B3 OS=Arabidopsis thaliana OX=3702 GN=EXPB3 PE=2 SV=2)
FtPinG0202015700.01	1563	1058	1142	1099	2730	2673	2250	XP_019072100.1(PREDICTED: transcription factor bHLH74 isoform X2 [Vitis vinifera])	GO:0043565(molecular_function:sequence-specific DNA binding); GO:0003700(molecular_function:transcription factor activity, sequence-specific DNA binding); GO:0005634(cellular_component:nucleus); GO:0009637(biological_process:response to blue light); GO:0006355(biological_process:regulation of transcription, DNA-templated); GO:0046983(molecular_function:protein dimerization activity)				ENOG4111DWU(K:Transcription)	ENOG4111DWU(Transcription factor)	sp|Q6NKN9|BH074_ARATH(Transcription factor bHLH74 OS=Arabidopsis thaliana OX=3702 GN=BHLH74 PE=1 SV=1)
FtPinG0202381000.01	724	936	865	826	1787	1650	1822	XP_027091400.1(LIM domain-containing protein WLIM1-like [Coffea arabica])	GO:0046872(molecular_function:metal ion binding); GO:0051017(biological_process:actin filament bundle assembly); GO:0015629(cellular_component:actin cytoskeleton); GO:0051015(molecular_function:actin filament binding); GO:0005886(cellular_component:plasma membrane)	K09377	CSRP		ENOG410XWQ8(S:Function unknown); COG5069(Z:Cytoskeleton)	ENOG410XWQ8(LIM domain); COG5069(Microtubule associated monoxygenase, calponin and LIM domain containing)	sp|Q94JX5|WLIM1_ARATH(LIM domain-containing protein WLIM1 OS=Arabidopsis thaliana OX=3702 GN=WLIM1 PE=1 SV=1)
FtPinG0100140100.01	1469	3839	3897	3244	2154	2134	2296	XP_002317614.2(cold-responsive protein kinase 1 [Populus trichocarpa])	GO:0004674(molecular_function:protein serine/threonine kinase activity); GO:0046777(biological_process:protein autophosphorylation); GO:0005524(molecular_function:ATP binding); GO:0005886(cellular_component:plasma membrane)				COG0515(T:Signal transduction mechanisms)	COG0515(Serine Threonine protein kinase)	sp|Q93YN1|CRPK1_ARATH(Cold-responsive protein kinase 1 OS=Arabidopsis thaliana OX=3702 GN=CRPK1 PE=1 SV=1)
FtPinG0101054200.01	1979	2462	2537	2168	5770	4625	5246	NP_001315670.1(DELLA protein GAI-like [Malus domestica])	GO:0043565(molecular_function:sequence-specific DNA binding); GO:0042538(biological_process:hyperosmotic salinity response); GO:0003700(molecular_function:transcription factor activity, sequence-specific DNA binding); GO:0005634(cellular_component:nucleus); GO:0009737(biological_process:response to abscisic acid); GO:0009867(biological_process:jasmonic acid mediated signaling pathway); GO:0003712…	K14494	DELLA	map04075(Plant hormone signal transduction)	ENOG410YBFY(K:Transcription)	ENOG410YBFY(DELLA protein)	sp|Q7Y1B6|GAI_SOLLC(DELLA protein GAI OS=Solanum lycopersicum OX=4081 GN=GAI PE=2 SV=1)
FtPinG0708034400.01	850	366	382	289	121	101	129	XP_021728094.1(protein MKS1-like [Chenopodium quinoa])		K20725	MKS1	map04016(MAPK signaling pathway - plant)	ENOG410YNID(S:Function unknown)	ENOG410YNID(VQ domain containing protein)	sp|Q8LGD5|MKS1_ARATH(Protein MKS1 OS=Arabidopsis thaliana OX=3702 GN=MKS1 PE=1 SV=2)
FtPinG0707971000.01	3184	3662	3900	4928	10087	13478	12036	XP_021774123.1(calmodulin-binding transcription activator 5-like isoform X1 [Chenopodium quinoa])	GO:0043565(molecular_function:sequence-specific DNA binding); GO:0003700(molecular_function:transcription factor activity, sequence-specific DNA binding); GO:0005634(cellular_component:nucleus); GO:0070417(biological_process:cellular response to cold); GO:0005516(molecular_function:calmodulin binding); GO:0003677(molecular_function:DNA binding)	K21596	CAMTA		ENOG410XS5M(S:Function unknown)	ENOG410XS5M(Defensin-like protein)	sp|O23463|CMTA5_ARATH(Calmodulin-binding transcription activator 5 OS=Arabidopsis thaliana OX=3702 GN=CAMTA5 PE=2 SV=2)
FtPinG0302963700.01	661	325	394	387	1178	968	954	PON88565.1(Avr9/Cf-9 rapidly elicited protein [Trema orientale])					ENOG410YR0A(S:Function unknown)	ENOG410YR0A(Avr9 Cf-9 rapidly elicited protein 146)
FtPinG0809171300.01	880	929.73	904.88	861.82	453.26	435.19	404.15	XP_024954489.1(transcription factor bHLH47 isoform X1 [Citrus sinensis])	GO:0003700(molecular_function:transcription factor activity, sequence-specific DNA binding); GO:0010106(biological_process:cellular response to iron ion starvation); GO:0046983(molecular_function:protein dimerization activity); GO:0005634(cellular_component:nucleus)				ENOG410YN73(K:Transcription)	ENOG410YN73(Transcription factor)	sp|Q69V10|BH062_ORYSJ(Transcription factor BHLH062 OS=Oryza sativa subsp. japonica OX=39947 GN=BHLH062 PE=1 SV=1)
FtPinG0302675000.01	2458	7292.72	12206.61	8354.19	3307.02	3059.98	2500.33	XP_002271475.2(PREDICTED: transcription factor EMB1444 isoform X2 [Vitis vinifera])	GO:0046983(molecular_function:protein dimerization activity)				ENOG410YEGE(S:Function unknown)	ENOG410YEGE(-)	sp|Q58G01|LHWL3_ARATH(Transcription factor bHLH155 OS=Arabidopsis thaliana OX=3702 GN=BHLH155 PE=1 SV=1)
FtPinG0100384300.01	509	469	278	383	1232	1375	1304
FtPinG0808677500.01	1324	483	361	362	945	1192	1328	PON92212.1(Protein trichome birefringence-like [Trema orientale])	GO:0005794(cellular_component:Golgi apparatus); GO:0016021(cellular_component:integral component of membrane); GO:0016413(molecular_function:O-acetyltransferase activity)				ENOG410YCFN(S:Function unknown)	ENOG410YCFN(Pfam:DUF231)	sp|Q8LED3|TBL3_ARATH(Protein trichome birefringence-like 3 OS=Arabidopsis thaliana OX=3702 GN=TBL3 PE=2 SV=1)
FtPinG0202023500.01	543	1661	1838	1625	2673.02	2881	3026	XP_006842443.1(40S ribosomal protein S26-2 [Amborella trichopoda])	GO:0005840(cellular_component:ribosome); GO:0003735(molecular_function:structural constituent of ribosome); GO:0004784(molecular_function:superoxide dismutase activity); GO:0046872(molecular_function:metal ion binding); GO:0022627(cellular_component:cytosolic small ribosomal subunit); GO:0006412(biological_process:translation); GO:0003729(molecular_function:mRNA binding)	K02976	RP-S26e, RPS26	map03010(Ribosome)	COG4830(J:Translation, ribosomal structure and biogenesis)	COG4830(Ribosomal protein)	sp|P49216|RS26_ORYSJ(40S ribosomal protein S26 OS=Oryza sativa subsp. japonica OX=39947 GN=RPS26 PE=2 SV=2)
FtPinG0606295800.01	2083	195	183	226	695	539	756	KNA24635.1(hypothetical protein SOVF_013760 [Spinacia oleracea])	GO:0004709(molecular_function:MAP kinase kinase kinase activity); GO:0005524(molecular_function:ATP binding); GO:0004672(molecular_function:protein kinase activity)	K08857	NEK1_4_5		ENOG410Y7JF(P:Inorganic ion transport and metabolism)	ENOG410Y7JF(ATPase, Ca transporting, plasma membrane)	sp|Q9CAU7|NEK2_ARATH(Serine/threonine-protein kinase Nek2 OS=Arabidopsis thaliana OX=3702 GN=NEK2 PE=2 SV=1)
FtPinG0808389900.01	687	158	122	147	394	615	624	XP_021754498.1(uncharacterized protein LOC110719827 isoform X2 [Chenopodium quinoa])					ENOG410ZCAR(D:Cell cycle control, cell division, chromosome partitioning); ENOG410ZCAR(K:Transcription)	ENOG410ZCAR(BUD31 homolog); ENOG410ZCAR(BUD31 homolog)
FtPinG0201930700.01	1542	1692	1210	1657	5369	4305	4583	XP_021832425.1(cytochrome P450 734A1 [Prunus avium])	GO:0005506(molecular_function:iron ion binding); GO:0016705(molecular_function:oxidoreductase activity, acting on paired donors, with incorporation or reduction of molecular oxygen); GO:0016021(cellular_component:integral component of membrane); GO:0004497(molecular_function:monooxygenase activity); GO:0020037(molecular_function:heme binding)				COG2124(Q:Secondary metabolites biosynthesis, transport and catabolism)	COG2124(Cytochrome p450)	sp|O48786|C734A_ARATH(Cytochrome P450 734A1 OS=Arabidopsis thaliana OX=3702 GN=CYP734A1 PE=2 SV=1)
FtPinG0404412600.01	2087	414.94	393.1	338.72	785.86	1030.47	1156.87	AHA36967.1(granule bound starch synthase I [Fagopyrum tataricum])	GO:0009501(cellular_component:amyloplast); GO:0004373(molecular_function:glycogen (starch) synthase activity); GO:0009507(cellular_component:chloroplast); GO:0019252(biological_process:starch biosynthetic process)	K13679	WAXY	map00500(Starch and sucrose metabolism)	COG0297(G:Carbohydrate transport and metabolism)	COG0297(glucan endo-1-3-beta-glucosidase)	sp|Q43784|SSG1_MANES(Granule-bound starch synthase 1, chloroplastic/amyloplastic OS=Manihot esculenta OX=3983 GN=WAXY PE=2 SV=1)
FtPinG0202081500.01	1056	5382	5919	3468	1813	1841	2039	QCV57287.1(WRKY transcription factor [Fagopyrum tataricum])	GO:0003700(molecular_function:transcription factor activity, sequence-specific DNA binding); GO:0043565(molecular_function:sequence-specific DNA binding); GO:0005634(cellular_component:nucleus)				ENOG41116A7(K:Transcription)	ENOG41116A7(WRKY transcription factor)	sp|Q9LY00|WRK70_ARATH(Probable WRKY transcription factor 70 OS=Arabidopsis thaliana OX=3702 GN=WRKY70 PE=1 SV=1)
FtPinG0202081000.01	1858	928	954	821	2322	1976	1900	XP_010683458.1(PREDICTED: serine/threonine-protein kinase AtPK2/AtPK19 [Beta vulgaris subsp. vulgaris])	GO:0005737(cellular_component:cytoplasm); GO:0006468(biological_process:protein phosphorylation); GO:0005634(cellular_component:nucleus); GO:0004674(molecular_function:protein serine/threonine kinase activity); GO:0035556(biological_process:intracellular signal transduction); GO:0005524(molecular_function:ATP binding)	K04688	RPS6KB		ENOG410XNPH(T:Signal transduction mechanisms)	ENOG410XNPH(protein serine/threonine kinase activity)	sp|Q39030|KPK2_ARATH(Serine/threonine-protein kinase AtPK2/AtPK19 OS=Arabidopsis thaliana OX=3702 GN=ATPK2 PE=1 SV=2)
FtPinG0708055400.01	3626	5481.94	6110	4732	3053	3009	2840	RVX04510.1(hypothetical protein CK203_023395 [Vitis vinifera])	GO:0009506(cellular_component:plasmodesma)				ENOG410ZDEH(S:Function unknown)	ENOG410ZDEH(t-complex 11)	sp|Q01755|TCP11_MOUSE(T-complex protein 11 OS=Mus musculus OX=10090 GN=Tcp11 PE=1 SV=1)
FtPinG0808821300.01	966	845	660	791	1904	2503	3378	XP_007217263.1(fasciclin-like arabinogalactan protein 7 isoform X2 [Prunus persica])	GO:0016021(cellular_component:integral component of membrane)				ENOG410YHS4(M:Cell wall/membrane/envelope biogenesis)	ENOG410YHS4(Fasciclin-like arabinogalactan protein)	sp|Q9SJ81|FLA7_ARATH(Fasciclin-like arabinogalactan protein 7 OS=Arabidopsis thaliana OX=3702 GN=FLA7 PE=2 SV=1)
FtPinG0302737400.01	1309	2200.94	1795.36	1545.46	3991.97	4186.68	4281.01	XP_002324694.3(alcohol dehydrogenase-like 1 isoform X5 [Populus trichocarpa])	GO:0008270(molecular_function:zinc ion binding); GO:0016491(molecular_function:oxidoreductase activity)	K00121	frmA, ADH5, adhC	map00010(Glycolysis / Gluconeogenesis); map00071(Fatty acid degradation); map00350(Tyrosine metabolism); map00620(Pyruvate metabolism)	COG1062(C:Energy production and conversion)	COG1062(alcohol dehydrogenase)	sp|W8JWV8|8HGO_CATRO(8-hydroxygeraniol oxidoreductase OS=Catharanthus roseus OX=4058 GN=8HGO PE=1 SV=1)
FtPinG0707815200.01	1701	2926	3729	3511	1617	1760	1755	KNA25598.1(hypothetical protein SOVF_005150 [Spinacia oleracea])	GO:0004497(molecular_function:monooxygenase activity); GO:0020037(molecular_function:heme binding); GO:0016021(cellular_component:integral component of membrane); GO:0016705(molecular_function:oxidoreductase activity, acting on paired donors, with incorporation or reduction of molecular oxygen); GO:0016711(molecular_function:flavonoid 3'-monooxygenase activity); GO:0005506(molecular_function:iron…	K20619	CYP78A		COG2124(O:Posttranslational modification, protein turnover, chaperones)	COG2124(Acts as a processive, ATP-dependent zinc metallopeptidase for both cytoplasmic and membrane proteins. Plays a role in the quality control of integral membrane proteins (By similarity))	sp|Q9SLP1|C78A9_ARATH(Cytochrome P450 78A9 OS=Arabidopsis thaliana OX=3702 GN=CYP78A9 PE=1 SV=1)
FtPinG0707139000.01	890	16432	15999	14151	9347	10311	10356	XP_021858004.1(tetraspanin-8-like [Spinacia oleracea])	GO:0016021(cellular_component:integral component of membrane); GO:0009506(cellular_component:plasmodesma); GO:0005886(cellular_component:plasma membrane)				ENOG410XRN9(S:Function unknown)	ENOG410XRN9(senescence-associated protein)	sp|Q8S8Q6|TET8_ARATH(Tetraspanin-8 OS=Arabidopsis thaliana OX=3702 GN=TET8 PE=2 SV=1)
FtPinG0201811100.01	1075	744	909	678	335	387	374	XP_017614588.1(PREDICTED: protein SRG1-like [Gossypium arboreum])	GO:0046872(molecular_function:metal ion binding); GO:0051213(molecular_function:dioxygenase activity); GO:0016491(molecular_function:oxidoreductase activity)				COG3491(S:Function unknown)	COG3491(2OGFe(II) oxygenase)	sp|D4N501|DIOX2_PAPSO(Probable 2-oxoglutarate/Fe(II)-dependent dioxygenase OS=Papaver somniferum OX=3469 GN=DIOX2 PE=2 SV=1)
FtPinG0404466900.01	359	266.99	291.5	260.14	629.21	699.9	591.08	AFK48761.1(unknown [Lotus japonicus])	GO:0003779(molecular_function:actin binding); GO:0030042(biological_process:actin filament depolymerization); GO:0015629(cellular_component:actin cytoskeleton)	K05765	CFL		ENOG41122P5(S:Function unknown)	ENOG41122P5(cell division cycle)	sp|Q9FVI1|ADF2_PETHY(Actin-depolymerizing factor 2 OS=Petunia hybrida OX=4102 GN=ADF2 PE=2 SV=1)
FtPinG0707847800.01	588	2829	2897	3882	639	1084	1070	RVW15833.1(Calmodulin-binding protein 25 [Vitis vinifera])	GO:0005634(cellular_component:nucleus); GO:0005516(molecular_function:calmodulin binding)				ENOG410YN0G(S:Function unknown)	ENOG410YN0G(VQ motif-containing protein)	sp|O80683|CAB25_ARATH(Calmodulin-binding protein 25 OS=Arabidopsis thaliana OX=3702 GN=CAMBP25 PE=1 SV=1)
FtPinG0201857800.01	582	711	491	471	1405	1849	2112	XP_007149608.1(hypothetical protein PHAVU_005G083900g [Phaseolus vulgaris])	GO:0016021(cellular_component:integral component of membrane)				ENOG4111SY7(S:Function unknown)	ENOG4111SY7(Protein of unknown function (DUF1218))
FtPinG0303158100.01	1105	342	269	277	688	706	810	EEF47053.1(RNA-binding region-containing protein, putative [Ricinus communis])	GO:0007281(biological_process:germ cell development); GO:0003735(molecular_function:structural constituent of ribosome); GO:0006414(biological_process:translational elongation); GO:0005840(cellular_component:ribosome); GO:0003729(molecular_function:mRNA binding)				ENOG4111PGT(S:Function unknown)	ENOG4111PGT(Exocyst complex component)	sp|Q9M1S3|ARP1_ARATH(Probable RNA-binding protein ARP1 OS=Arabidopsis thaliana OX=3702 GN=ARP1 PE=2 SV=1)
FtPinG0404807100.01	633	114	65	55	370	458	358	KNA07299.1(hypothetical protein SOVF_173200 [Spinacia oleracea])	GO:0005509(molecular_function:calcium ion binding)				ENOG411189J(S:Function unknown); ENOG410YVNY(S:Function unknown)	ENOG411189J(Conserved gene of); ENOG410YVNY(Calcium-Binding Protein)
FtPinG0707417200.01	641	214	218	192	447	491	590	XP_021765364.1(uncharacterized protein LOC110729886 [Chenopodium quinoa])	GO:0046686(biological_process:response to cadmium ion); GO:0016607(cellular_component:nuclear speck); GO:0006979(biological_process:response to oxidative stress)				ENOG410YUEW(S:Function unknown); COG0724(S:Function unknown)	ENOG410YUEW(-); COG0724(Rna-binding protein)
FtPinG0606555300.01	1010	189	139	109	455	481	514	XP_021725474.1(uncharacterized protein LOC110692737 [Chenopodium quinoa])	GO:0000118(cellular_component:histone deacetylase complex); GO:0004407(molecular_function:histone deacetylase activity); GO:0006355(biological_process:regulation of transcription, DNA-templated)				ENOG41125AS(S:Function unknown)	ENOG41125AS(expressed protein)
FtPinG0202489000.01	778	90	66	68	237	271	333	XP_020252034.1(rac-like GTP-binding protein RAC2 [Asparagus officinalis])	GO:0005737(cellular_component:cytoplasm); GO:0007015(biological_process:actin filament organization); GO:0007264(biological_process:small GTPase mediated signal transduction); GO:0000902(biological_process:cell morphogenesis); GO:0030838(biological_process:positive regulation of actin filament polymerization); GO:0005634(cellular_component:nucleus); GO:0016020(cellular_component:membrane); GO:000…	K04392	RAC1	map04145(Phagosome)	COG1100(S:Function unknown)	COG1100(GTP-binding Protein)	sp|Q40220|RAC2_LOTJA(Rac-like GTP-binding protein RAC2 OS=Lotus japonicus OX=34305 GN=RAC2 PE=2 SV=1)
FtPinG0100997600.01	1405	559	418	424	1198.98	1566	2192	ABK96050.1(unknown [Populus trichocarpa])	GO:0052324(biological_process:plant-type cell wall cellulose biosynthetic process); GO:0009664(biological_process:plant-type cell wall organization); GO:0009832(biological_process:plant-type cell wall biogenesis); GO:0010215(biological_process:cellulose microfibril organization); GO:0016021(cellular_component:integral component of membrane); GO:0046658(cellular_component:anchored component of pla…				ENOG410YAAC(S:Function unknown)	ENOG410YAAC(cobra-like protein)	sp|Q9LFW3|COBL4_ARATH(COBRA-like protein 4 OS=Arabidopsis thaliana OX=3702 GN=COBL4 PE=2 SV=2)
FtPinG0201471600.01	1484	420.91	479.46	420.78	1265.95	1539.01	1015.04	RVW48680.1(IRK-interacting protein [Vitis vinifera])					ENOG410Y9VT(S:Function unknown)	ENOG410Y9VT(expressed protein)	sp|Q9LXU9|IRKI_ARATH(IRK-interacting protein OS=Arabidopsis thaliana OX=3702 GN=IRKI PE=1 SV=1)
FtPinG0201363100.01	2554	9276	12224	10147	5597	5140	5715	XP_021643205.1(nuclear valosin-containing protein-like [Hevea brasiliensis])	GO:0005524(molecular_function:ATP binding)						sp|Q6NW58|SPAST_DANRE(Spastin OS=Danio rerio OX=7955 GN=spast PE=2 SV=2)
FtPinG0403921900.01	1431	8386	11093	9478	4936	4132	4584	XP_009603052.1(PREDICTED: phospholipase A1-Igamma2, chloroplastic-like [Nicotiana tomentosiformis])	GO:0016787(molecular_function:hydrolase activity); GO:0006629(biological_process:lipid metabolic process)				ENOG410XP1I(S:Function unknown)	ENOG410XP1I(galactolipase activity)	sp|Q3EBR6|PLA16_ARATH(Phospholipase A1-Igamma2, chloroplastic OS=Arabidopsis thaliana OX=3702 GN=At2g30550 PE=1 SV=2)
FtPinG0202112500.01	943	11328	10496	10100	21328	21391	19123	PSS02044.1(Protein TIFY 10A like [Actinidia chinensis var. chinensis])	GO:2000022(biological_process:regulation of jasmonic acid mediated signaling pathway); GO:0005634(cellular_component:nucleus); GO:0009611(biological_process:response to wounding); GO:0031347(biological_process:regulation of defense response)	K13464	JAZ	map04075(Plant hormone signal transduction)	ENOG410ZDCD(S:Function unknown)	ENOG410ZDCD(jasmonate ZIM domain-containing protein)	sp|Q9S7M2|TI10B_ARATH(Protein TIFY 10B OS=Arabidopsis thaliana OX=3702 GN=TIFY10B PE=1 SV=1)
FtPinG0302663200.01	2055	1334	1615	1280	2713.1	2820.04	3675	NP_001313818.1(probable mediator of RNA polymerase II transcription subunit 37c [Gossypium hirsutum])	GO:0005524(molecular_function:ATP binding); GO:0032440(molecular_function:2-alkenal reductase [NAD(P)] activity)	K03283	HSPA1s	map04144(Endocytosis); map04141(Protein processing in endoplasmic reticulum); map03040(Spliceosome)	COG0443(S:Function unknown)	COG0443(zinc finger protein)	sp|P27322|HSP72_SOLLC(Heat shock cognate 70 kDa protein 2 OS=Solanum lycopersicum OX=4081 GN=HSC-2 PE=2 SV=1)
FtPinG0100161300.01	583	54	34	51	192	222	212	XP_010320766.1(uncharacterized protein LOC104647284 [Solanum lycopersicum])
FtPinG0404521100.01	1065	959	653	920	2374	2398	3220	XP_028106509.1(peroxidase 12-like [Camellia sinensis])	GO:0020037(molecular_function:heme binding); GO:0006979(biological_process:response to oxidative stress); GO:0005576(cellular_component:extracellular region); GO:0042744(biological_process:hydrogen peroxide catabolic process); GO:0046872(molecular_function:metal ion binding); GO:0004601(molecular_function:peroxidase activity)	K00430	E1.11.1.7	map00940(Phenylpropanoid biosynthesis)	ENOG410ZMT4(G:Carbohydrate transport and metabolism)	ENOG410ZMT4(peroxidase)	sp|Q96520|PER12_ARATH(Peroxidase 12 OS=Arabidopsis thaliana OX=3702 GN=PER12 PE=1 SV=1)
FtPinG0808675200.01	1386	1053	962.03	1240	2559	3058	2669.67	PSS34662.1(Thylakoid ADP,ATP carrier protein [Actinidia chinensis var. chinensis])	GO:0005347(molecular_function:ATP transmembrane transporter activity); GO:0022857(molecular_function:transmembrane transporter activity); GO:0042651(cellular_component:thylakoid membrane); GO:0016021(cellular_component:integral component of membrane)	K14684	SLC25A23S		ENOG410ZRF1(S:Function unknown)	ENOG410ZRF1(Solute carrier family 25)	sp|O65023|EAAC_ARATH(Probable envelope ADP,ATP carrier protein, chloroplastic OS=Arabidopsis thaliana OX=3702 GN=EAAC PE=2 SV=2)
FtPinG0808979900.01	2817	3316	3442	3090	1968	2188	2269	XP_024452016.1(transcription factor LHW isoform X2 [Populus trichocarpa])	GO:0003700(molecular_function:transcription factor activity, sequence-specific DNA binding); GO:0046983(molecular_function:protein dimerization activity); GO:0048364(biological_process:root development); GO:0005634(cellular_component:nucleus)				ENOG4111M9E(S:Function unknown)	ENOG4111M9E(expressed protein)	sp|Q9XIN0|LHW_ARATH(Transcription factor LHW OS=Arabidopsis thaliana OX=3702 GN=LHW PE=1 SV=1)
FtPinG0302579800.01	2378	239	197	240	544	748	851	XP_024926191.1(P-loop NTPase domain-containing protein LPA1 homolog 1 isoform X1 [Ziziphus jujuba])	GO:0016787(molecular_function:hydrolase activity)				COG2074(S:Function unknown)	COG2074(Protein of unknown function (DUF1350))	sp|Q9FJH9|LPAH1_ARATH(P-loop NTPase domain-containing protein LPA1 homolog 1 OS=Arabidopsis thaliana OX=3702 GN=At5g60760 PE=2 SV=1)
FtPinG0202324900.01	1045	411	381	478	140	147	164	KNA15263.1(hypothetical protein SOVF_099770 [Spinacia oleracea])					ENOG41118CH(S:Function unknown)	ENOG41118CH(PB1)
FtPinG0707914900.01	480	713	731	610	1156	1330	1395	PIN25955.1(60S ribosomal protein L27 [Handroanthus impetiginosus])	GO:0003735(molecular_function:structural constituent of ribosome); GO:0016746(molecular_function:transferase activity, transferring acyl groups); GO:0006412(biological_process:translation); GO:0005840(cellular_component:ribosome)	K02901	RP-L27e, RPL27	map03010(Ribosome)	COG2163(J:Translation, ribosomal structure and biogenesis)	COG2163((ribosomal) protein)	sp|P51419|RL273_ARATH(60S ribosomal protein L27-3 OS=Arabidopsis thaliana OX=3702 GN=RPL27C PE=2 SV=2)
FtPinG0202054900.01	1860	1439	1278	1287	604	645	767	XP_010685736.1(PREDICTED: scarecrow-like protein 33 [Beta vulgaris subsp. vulgaris])							sp|Q9XE58|SCL14_ARATH(Scarecrow-like protein 14 OS=Arabidopsis thaliana OX=3702 GN=SCL14 PE=2 SV=2)
FtPinG0808447700.01	1920	454	482	388	934	1124	1495	XP_021753381.1(D-3-phosphoglycerate dehydrogenase 1, chloroplastic-like [Chenopodium quinoa])	GO:0051287(molecular_function:NAD binding); GO:0006564(biological_process:L-serine biosynthetic process); GO:0004617(molecular_function:phosphoglycerate dehydrogenase activity)	K00058	serA, PHGDH	map00270(Cysteine and methionine metabolism); map00260(Glycine, serine and threonine metabolism)	COG0111(E:Amino acid transport and metabolism)	COG0111(Dehydrogenase)	sp|O49485|SERA1_ARATH(D-3-phosphoglycerate dehydrogenase 1, chloroplastic OS=Arabidopsis thaliana OX=3702 GN=PGDH1 PE=1 SV=1)
FtPinG0708019500.01	1035	425	323	263	878	1019	1303	XP_021774845.1(protein IRX15-LIKE-like [Chenopodium quinoa])	GO:0045492(biological_process:xylan biosynthetic process); GO:0016021(cellular_component:integral component of membrane)				ENOG410YAEW(S:Function unknown)	ENOG410YAEW(Plant-specific domain TIGR01627 family protein)	sp|Q9SNE5|IRX15_ARATH(Protein IRREGULAR XYLEM 15 OS=Arabidopsis thaliana OX=3702 GN=IRX15 PE=2 SV=1)
FtPinG0707230900.01	3588	1102	1499	999	501.86	435	539	XP_010681368.1(PREDICTED: putative phospholipid-transporting ATPase 9 [Beta vulgaris subsp. vulgaris])	GO:0000287(molecular_function:magnesium ion binding); GO:0016021(cellular_component:integral component of membrane); GO:0004012(molecular_function:phospholipid-translocating ATPase activity); GO:0005524(molecular_function:ATP binding); GO:0016787(molecular_function:hydrolase activity)	K01530	E7.6.2.1		ENOG410XPYK(U:Intracellular trafficking, secretion, and vesicular transport)	ENOG410XPYK(Phospholipid-transporting atpase)	sp|Q9SX33|ALA9_ARATH(Putative phospholipid-transporting ATPase 9 OS=Arabidopsis thaliana OX=3702 GN=ALA9 PE=3 SV=1)
FtPinG0708000000.01	2967	349.48	385.44	214.44	75.01	49.58	79.76	RVX23298.1(putative receptor-like protein kinase [Vitis vinifera])	GO:0016021(cellular_component:integral component of membrane); GO:0004672(molecular_function:protein kinase activity); GO:0005524(molecular_function:ATP binding); GO:0005886(cellular_component:plasma membrane); GO:0046777(biological_process:protein autophosphorylation); GO:0009506(cellular_component:plasmodesma)				COG0515(T:Signal transduction mechanisms)	COG0515(Serine Threonine protein kinase)	sp|Q9FLW0|Y5241_ARATH(Probable receptor-like protein kinase At5g24010 OS=Arabidopsis thaliana OX=3702 GN=At5g24010 PE=1 SV=1)
FtPinG0708125100.01	1019	23033	25386	21175	14259	14026	13204	XP_007227483.1(uncharacterized protein LOC18792984 [Prunus persica])	GO:0016787(molecular_function:hydrolase activity)	K07025	K07025		COG1011(S:Function unknown)	COG1011(CRAL TRIO domain protein)	sp|Q09893|YAI5_SCHPO(Uncharacterized protein C24B11.05 OS=Schizosaccharomyces pombe (strain 972 / ATCC 24843) OX=284812 GN=SPAC24B11.05 PE=3 SV=1)
FtPinG0403895000.01	770	1327.91	1302.12	1130	711	703.56	734	XP_011020628.1(PREDICTED: uncharacterized protein LOC105122934 [Populus euphratica])					ENOG4111P0M(S:Function unknown)	ENOG4111P0M(-)
FtPinG0302767600.01	3475	474	466.36	491	923	1221	1122	XP_021675592.1(helicase-like transcription factor CHR28 [Hevea brasiliensis])	GO:0046872(molecular_function:metal ion binding); GO:0005524(molecular_function:ATP binding); GO:0004386(molecular_function:helicase activity)				ENOG410XPDU(V:Defense mechanisms)	ENOG410XPDU((ABC) transporter)	sp|Q94BR5|CHR28_ARATH(Helicase-like transcription factor CHR28 OS=Arabidopsis thaliana OX=3702 GN=CHR28 PE=1 SV=1)
FtPinG0302693400.01	810	1461	1303	1310	3060	3846	5654	XP_008789092.1(fasciclin-like arabinogalactan protein 12 [Phoenix dactylifera])					ENOG410YFHZ(M:Cell wall/membrane/envelope biogenesis)	ENOG410YFHZ(Arabinogalactan protein)	sp|Q8LEJ6|FLA11_ARATH(Fasciclin-like arabinogalactan protein 11 OS=Arabidopsis thaliana OX=3702 GN=FLA11 PE=2 SV=2)
FtPinG0302853600.01	2100	981	744	917	1970	2300	2749	XP_002272126.2(PREDICTED: protein REDUCED WALL ACETYLATION 4 [Vitis vinifera])	GO:0005794(cellular_component:Golgi apparatus); GO:0009834(biological_process:plant-type secondary cell wall biogenesis); GO:0016021(cellular_component:integral component of membrane); GO:0016740(molecular_function:transferase activity); GO:0016407(molecular_function:acetyltransferase activity); GO:0045492(biological_process:xylan biosynthetic process); GO:0005975(biological_process:carbohydrate …	K03377	CASD1		ENOG410XPE6(S:Function unknown)	ENOG410XPE6(CAS1 domain containing 1)	sp|Q9FXG3|RWA4_ARATH(Protein REDUCED WALL ACETYLATION 4 OS=Arabidopsis thaliana OX=3702 GN=RWA4 PE=2 SV=2)
FtPinG0201857000.01	1275	183	141	120	399	539	644	XP_010675633.1(PREDICTED: CBS domain-containing protein CBSX5 [Beta vulgaris subsp. vulgaris])					ENOG4111QFC(S:Function unknown)	ENOG4111QFC(CBS domain-containing protein)	sp|Q84WQ5|CBSX5_ARATH(CBS domain-containing protein CBSX5 OS=Arabidopsis thaliana OX=3702 GN=CBSX5 PE=2 SV=2)
FtPinG0403916300.01	2777	4534.32	4794.69	3860.47	2494.51	2116.39	2249.66	XP_021776282.1(protein NLP2-like [Chenopodium quinoa])					ENOG41129QX(S:Function unknown)	ENOG41129QX(RWP-RK domain-containing protein)	sp|Q7X9B9|NLP2_ARATH(Protein NLP2 OS=Arabidopsis thaliana OX=3702 GN=NLP2 PE=2 SV=3)
FtPinG0505513600.01	506	557	594	461	223	237	277
FtPinG0302785800.01	2659	1167	875	1063	2365	2958	3753	PON86741.1(Subtilase [Trema orientale])	GO:0004252(molecular_function:serine-type endopeptidase activity)				COG1404(K:Transcription)	COG1404(nac domain)	sp|Q9SZV5|SBT26_ARATH(Subtilisin-like protease SBT2.6 OS=Arabidopsis thaliana OX=3702 GN=SBT2.6 PE=2 SV=1)
FtPinG0606854800.01	1130	329	343	299	610	707	671	XP_012090357.1(transcription factor bHLH118 [Jatropha curcas])	GO:0046983(molecular_function:protein dimerization activity); GO:0006357(biological_process:regulation of transcription from RNA polymerase II promoter); GO:0003677(molecular_function:DNA binding)				ENOG41114KF(K:Transcription)	ENOG41114KF(Transcription factor)	sp|Q9FLI1|BH036_ARATH(Transcription factor bHLH36 OS=Arabidopsis thaliana OX=3702 GN=BHLH36 PE=2 SV=1)
FtPinG0808185700.01	1158	574	376	376	1336	1198	1482	PON87964.1(FAS1 domain containing protein [Trema orientale])					ENOG410YBWT(M:Cell wall/membrane/envelope biogenesis)	ENOG410YBWT(Fasciclin-like arabinogalactan protein)	sp|Q9SU13|FLA2_ARATH(Fasciclin-like arabinogalactan protein 2 OS=Arabidopsis thaliana OX=3702 GN=FLA2 PE=2 SV=1)
FtPinG0808137200.01	432	5463	5709	5298	2167	2931	3134	XP_021745441.1(uncharacterized protein LOC110711376 [Chenopodium quinoa])					ENOG4111CVP(S:Function unknown)	ENOG4111CVP(-)
FtPinG0404432900.01	1833	660	704	717	1240	1334	1421	PSS14721.1(Tetratricopeptide repeat protein like [Actinidia chinensis var. chinensis])					ENOG410Y929(O:Posttranslational modification, protein turnover, chaperones)	ENOG410Y929(DNAJ heat shock N-terminal domain-containing protein)
FtPinG0606652800.01	930	1248	1002.54	928	2975	2595	2419.7	PSS36386.1(Transcription factor bHLH35 like [Actinidia chinensis var. chinensis])	GO:0046983(molecular_function:protein dimerization activity)				ENOG410YDYS(K:Transcription)	ENOG410YDYS(Transcription factor)	sp|Q2HIV9|BH035_ARATH(Transcription factor bHLH35 OS=Arabidopsis thaliana OX=3702 GN=BHLH35 PE=2 SV=1)
FtPinG0808640600.01	2859	1059	784	796	2016	3344	3705.89	XP_002279808.1(PREDICTED: auxin response factor 6 isoform X1 [Vitis vinifera])	GO:0006355(biological_process:regulation of transcription, DNA-templated); GO:0005634(cellular_component:nucleus); GO:0009734(biological_process:auxin-activated signaling pathway); GO:0003677(molecular_function:DNA binding)				ENOG410YA3R(K:Transcription)	ENOG410YA3R(auxin response factor)	sp|Q9ZTX8|ARFF_ARATH(Auxin response factor 6 OS=Arabidopsis thaliana OX=3702 GN=ARF6 PE=1 SV=2)
FtPinG0606468000.01	1843	27520.92	33038.62	25013.74	15461.63	13274.31	12876.13	XP_021719817.1(scarecrow-like protein 13 [Chenopodium quinoa])	GO:0003700(molecular_function:transcription factor activity, sequence-specific DNA binding); GO:0043565(molecular_function:sequence-specific DNA binding); GO:0005634(cellular_component:nucleus)				ENOG411183F(K:Transcription)	ENOG411183F(Scarecrow-like protein)	sp|Q9M0M5|SCL13_ARATH(Scarecrow-like protein 13 OS=Arabidopsis thaliana OX=3702 GN=SCL13 PE=2 SV=2)
FtPinG0202106600.01	979	6389	6472	5404	2898	3732	3186	PIN22916.1(hypothetical protein CDL12_04353 [Handroanthus impetiginosus])	GO:0004386(molecular_function:helicase activity)				ENOG411173Q(S:Function unknown); ENOG41114J9(S:Function unknown)	ENOG411173Q(Avr9 Cf-9 rapidly elicited protein 65); ENOG41114J9(-)
FtPinG0505064400.01	2940	332	500	359	133	109	141	XP_017224782.1(PREDICTED: probable copper-transporting ATPase HMA5 [Daucus carota subsp. sativus])	GO:0016021(cellular_component:integral component of membrane); GO:0005507(molecular_function:copper ion binding); GO:0030001(biological_process:metal ion transport); GO:0005524(molecular_function:ATP binding); GO:0019829(molecular_function:cation-transporting ATPase activity)	K17686	copA, ctpA, ATP7	map04016(MAPK signaling pathway - plant)	COG2217(P:Inorganic ion transport and metabolism)	COG2217(p-type ATPase)	sp|Q9SH30|HMA5_ARATH(Probable copper-transporting ATPase HMA5 OS=Arabidopsis thaliana OX=3702 GN=HMA5 PE=1 SV=2)
FtPinG0607124700.01	1693	1371	1462	1289	2115	2313	2521	XP_010672143.1(PREDICTED: O-glucosyltransferase rumi homolog [Beta vulgaris subsp. vulgaris])					ENOG410XT5U(S:Function unknown)	ENOG410XT5U(KDEL (Lys-Asp-Glu-Leu) containing)	sp|G3V9D0|PGLT1_RAT(Protein O-glucosyltransferase 1 OS=Rattus norvegicus OX=10116 GN=Poglut1 PE=3 SV=1)
FtPinG0505427300.01	1087	810	1015	829	414	309	358	XP_021767112.1(probable E3 ubiquitin-protein ligase RHB1A [Chenopodium quinoa])	GO:0004842(molecular_function:ubiquitin-protein transferase activity)				ENOG41121N2(K:Transcription)	ENOG41121N2(Transcription factor)	sp|Q2HIJ8|RHB1A_ARATH(Probable E3 ubiquitin-protein ligase RHB1A OS=Arabidopsis thaliana OX=3702 GN=RHB1A PE=2 SV=1)
FtPinG0404492500.01	650	138	107	97	342	428	631	XP_021761099.1(uncharacterized GPI-anchored protein At3g06035-like [Chenopodium quinoa])	GO:0016021(cellular_component:integral component of membrane)				ENOG410YJI0(S:Function unknown)	ENOG410YJI0(homeobox protein)	sp|Q84MC0|UGPI4_ARATH(Uncharacterized GPI-anchored protein At3g06035 OS=Arabidopsis thaliana OX=3702 GN=At3g06035 PE=2 SV=1)
FtPinG0100710400.01	1753	858	872	762	1461	1408	1536	KMT09942.1(hypothetical protein BVRB_5g121590 [Beta vulgaris subsp. vulgaris])	GO:0016740(molecular_function:transferase activity)				ENOG410Y929(O:Posttranslational modification, protein turnover, chaperones)	ENOG410Y929(DNAJ heat shock N-terminal domain-containing protein)
FtPinG0606787600.01	1584	502	492	484	860.68	999	1002	EEF35389.1(wall-associated kinase, putative [Ricinus communis])	GO:0016021(cellular_component:integral component of membrane); GO:0004715(molecular_function:non-membrane spanning protein tyrosine kinase activity); GO:0030247(molecular_function:polysaccharide binding); GO:0005524(molecular_function:ATP binding); GO:0004672(molecular_function:protein kinase activity)				COG0515(T:Signal transduction mechanisms)	COG0515(Serine Threonine protein kinase)	sp|P0C5E2|LRL12_ARATH(LEAF RUST 10 DISEASE-RESISTANCE LOCUS RECEPTOR-LIKE PROTEIN KINASE-like 1.2 OS=Arabidopsis thaliana OX=3702 GN=LRK10L-1.2 PE=2 SV=3)
FtPinG0707743600.01	734	8126	11293	7735	4380	3985	3774	KMT06194.1(hypothetical protein BVRB_7g162650 [Beta vulgaris subsp. vulgaris])	GO:0046658(cellular_component:anchored component of plasma membrane)				ENOG410YIYH(A:RNA processing and modification)	ENOG410YIYH(PRP18 pre-mRNA processing factor 18 homolog)	sp|Q96262|PCAP1_ARATH(Plasma membrane-associated cation-binding protein 1 OS=Arabidopsis thaliana OX=3702 GN=PCAP1 PE=1 SV=1)
FtPinG0404800500.01	2061	12114	10392	10032	4272	5103	6217	XP_015885099.1(probable xyloglucan glycosyltransferase 12 [Ziziphus jujuba])	GO:0005794(cellular_component:Golgi apparatus); GO:0016021(cellular_component:integral component of membrane); GO:0016740(molecular_function:transferase activity); GO:0016757(molecular_function:transferase activity, transferring glycosyl groups); GO:0033843(molecular_function:xyloglucan 6-xylosyltransferase activity)				COG1215(M:Cell wall/membrane/envelope biogenesis)	COG1215(Glycosyl transferase, family 2)	sp|Q9ZQB9|CSLCC_ARATH(Probable xyloglucan glycosyltransferase 12 OS=Arabidopsis thaliana OX=3702 GN=CSLC12 PE=1 SV=1)
FtPinG0403822100.01	600	21016	22109	20732	10257	11492	13999	XP_023916189.1(dehydration-responsive element-binding protein 1B-like [Quercus suber])	GO:0003700(molecular_function:transcription factor activity, sequence-specific DNA binding); GO:0005634(cellular_component:nucleus); GO:0003677(molecular_function:DNA binding)	K09286	EREBP		ENOG410YK37(K:Transcription)	ENOG410YK37(dehydration-responsive element-binding protein)	sp|Q9FJ93|DRE1D_ARATH(Dehydration-responsive element-binding protein 1D OS=Arabidopsis thaliana OX=3702 GN=DREB1D PE=2 SV=1)
FtPinG0404892100.01	1096	49	64	57	175	215	208	XP_010684877.1(PREDICTED: cysteine-rich repeat secretory protein 11 [Beta vulgaris subsp. vulgaris])	GO:0016021(cellular_component:integral component of membrane); GO:0010497(biological_process:plasmodesmata-mediated intercellular transport); GO:0009506(cellular_component:plasmodesma); GO:0046739(biological_process:transport of virus in multicellular host)				ENOG410YTC3(U:Intracellular trafficking, secretion, and vesicular transport)	ENOG410YTC3(cysteine-rich repeat secretory protein)	sp|Q6NM73|PDLP2_ARATH(Plasmodesmata-located protein 2 OS=Arabidopsis thaliana OX=3702 GN=PDLP2 PE=1 SV=1)
FtPinG0202103000.01	698	1463	1205	1278	627	511	514	XP_002282913.1(PREDICTED: zinc finger A20 and AN1 domain-containing stress-associated protein 4 [Vitis vinifera])	GO:0008270(molecular_function:zinc ion binding); GO:0003677(molecular_function:DNA binding)				ENOG4111UWC(S:Function unknown)	ENOG4111UWC(zinc finger)	sp|Q9SJM6|SAP4_ARATH(Zinc finger A20 and AN1 domain-containing stress-associated protein 4 OS=Arabidopsis thaliana OX=3702 GN=SAP4 PE=1 SV=1)
FtPinG0403693900.01	715	1051	1172	1131	2011	2254	2042	XP_021717313.1(GPI-anchored protein LLG1-like [Chenopodium quinoa])	GO:0016021(cellular_component:integral component of membrane)				ENOG410YIWK(S:Function unknown)	ENOG410YIWK(DTW domain)	sp|Q9FKT1|LLG1_ARATH(GPI-anchored protein LLG1 OS=Arabidopsis thaliana OX=3702 GN=LLG1 PE=1 SV=1)
FtPinG0808757900.01	3791	1052.81	1135.73	865.28	534.7	513.55	563.89	PQQ18383.1(starch synthase 3 chloroplastic/amyloplastic isoform X2 [Prunus yedoensis var. nudiflora])	GO:0033201(molecular_function:alpha-1,4-glucan synthase activity); GO:0004373(molecular_function:glycogen (starch) synthase activity); GO:2001070(molecular_function:starch binding); GO:0009011(molecular_function:starch synthase activity)	K00703	glgA	map00500(Starch and sucrose metabolism)	COG0297(G:Carbohydrate transport and metabolism)	COG0297(starch synthase activity)	sp|Q43846|SSY3_SOLTU(Soluble starch synthase 3, chloroplastic/amyloplastic OS=Solanum tuberosum OX=4113 GN=SS3 PE=1 SV=1)
FtPinG0100705000.01	865	662	925	486	226	160	175	XP_007050267.1(PREDICTED: NAC domain-containing protein 21/22 [Theobroma cacao])	GO:0006355(biological_process:regulation of transcription, DNA-templated); GO:0005634(cellular_component:nucleus); GO:0003677(molecular_function:DNA binding)				ENOG410YD3I(S:Function unknown)	ENOG410YD3I(no apical meristem protein)	sp|Q9S851|NAC31_ARATH(Protein CUP-SHAPED COTYLEDON 3 OS=Arabidopsis thaliana OX=3702 GN=NAC031 PE=1 SV=1)
FtPinG0808588900.01	418	48	38	45	147	206	208	XP_010672044.1(PREDICTED: uncharacterized protein LOC104888707 [Beta vulgaris subsp. vulgaris])	GO:0008168(molecular_function:methyltransferase activity)				ENOG410YUR2(S:Function unknown)	ENOG410YUR2(expressed protein)
FtPinG0707248100.01	587	143	150	138	521	469	366	XP_006437643.1(GEM-like protein 4 [Citrus clementina])	GO:0008168(molecular_function:methyltransferase activity); GO:0006694(biological_process:steroid biosynthetic process)				ENOG410YH6H(S:Function unknown)	ENOG410YH6H(GEM-like protein)	sp|Q9FTA0|GEML4_ARATH(GEM-like protein 4 OS=Arabidopsis thaliana OX=3702 GN=At5g08350 PE=2 SV=1)
FtPinG0606964100.01	1608	465	320	280	918	1105	1268	XP_028124607.1(probable galacturonosyltransferase 12 [Camellia sinensis])	GO:0016021(cellular_component:integral component of membrane); GO:0000139(cellular_component:Golgi membrane); GO:0045489(biological_process:pectin biosynthetic process); GO:0071555(biological_process:cell wall organization); GO:0047262(molecular_function:polygalacturonate 4-alpha-galacturonosyltransferase activity); GO:0010417(biological_process:glucuronoxylan biosynthetic process)	K20867	GAUT12S		ENOG410Y9J4(G:Carbohydrate transport and metabolism)	ENOG410Y9J4(Galacturonosyltransferase)	sp|Q9FH36|GAUTC_ARATH(Probable galacturonosyltransferase 12 OS=Arabidopsis thaliana OX=3702 GN=GAUT12 PE=2 SV=1)
FtPinG0302695900.01	3968	1981.37	2205.83	1926.33	1177.11	1124.7	1036.12	XP_021714832.1(ethylene-insensitive protein 2-like [Chenopodium quinoa])	GO:0015086(molecular_function:cadmium ion transmembrane transporter activity); GO:0046873(molecular_function:metal ion transmembrane transporter activity); GO:0016021(cellular_component:integral component of membrane); GO:0005384(molecular_function:manganese ion transmembrane transporter activity); GO:0009873(biological_process:ethylene-activated signaling pathway)	K14513	EIN2	map04016(MAPK signaling pathway - plant); map04075(Plant hormone signal transduction)	COG1914(P:Inorganic ion transport and metabolism)	COG1914(H( )-stimulated, divalent metal cation uptake system (By similarity))	sp|Q9S814|EIN2_ARATH(Ethylene-insensitive protein 2 OS=Arabidopsis thaliana OX=3702 GN=EIN2 PE=1 SV=1)
FtPinG0606318000.01	1203	40.67	31.07	36.01	142.91	266.19	374.79	XP_018817501.1(PREDICTED: TMV resistance protein N-like isoform X1 [Juglans regia])	GO:0016021(cellular_component:integral component of membrane); GO:0007165(biological_process:signal transduction); GO:0043531(molecular_function:ADP binding)				COG4886(S:Function unknown)	COG4886(leucine Rich Repeat)	sp|Q40392|TMVRN_NICGU(TMV resistance protein N OS=Nicotiana glutinosa OX=35889 GN=N PE=1 SV=1)
FtPinG0607010800.01	597	391	412	432	175	185	173
FtPinG0505860400.01	1720	3162	2926	2194	1341	1191	1157	XP_021753928.1(uncharacterized protein LOC110719330 isoform X1 [Chenopodium quinoa])					ENOG4111KYK(S:Function unknown)	ENOG4111KYK(-)
FtPinG0606994900.01	1545	5733	6414	5036	3538	3520	3555.86	XP_021730757.1(probable serine/threonine-protein kinase PBL19 [Chenopodium quinoa])	GO:0005524(molecular_function:ATP binding); GO:0004672(molecular_function:protein kinase activity)				COG0515(O:Posttranslational modification, protein turnover, chaperones)	COG0515(Aaa atpase)	sp|Q9SF86|PCRK1_ARATH(Serine/threonine-protein kinase PCRK1 OS=Arabidopsis thaliana OX=3702 GN=PCRK1 PE=1 SV=1)
FtPinG0606999000.01	768	858	748	478	159	203	250	KMT06328.1(hypothetical protein BVRB_7g160100 [Beta vulgaris subsp. vulgaris])
FtPinG0707580100.01	1069	42	20	40	204	172	245	XP_011074596.1(uncharacterized protein LOC105159283 [Sesamum indicum])	GO:0005886(cellular_component:plasma membrane)				ENOG41113F7(S:Function unknown)	ENOG41113F7(WD40)
FtPinG0708079400.01	1152	1133.89	888.3	860.26	2062.53	2145.62	2059.33	PWA76914.1(2-oxoglutarate (2OG) and Fe(II)-dependent oxygenase superfamily protein [Artemisia annua])	GO:0046872(molecular_function:metal ion binding); GO:0051213(molecular_function:dioxygenase activity); GO:0016491(molecular_function:oxidoreductase activity)				COG3491(S:Function unknown)	COG3491(2OGFe(II) oxygenase)	sp|Q8H1S4|ACCH3_ARATH(1-aminocyclopropane-1-carboxylate oxidase homolog 3 OS=Arabidopsis thaliana OX=3702 GN=At1g06650 PE=2 SV=1)
FtPinG0101098400.01	627	400	427	349	1585	1317	940	XP_024195280.1(zinc finger protein 5 [Rosa chinensis])	GO:0003676(molecular_function:nucleic acid binding)				ENOG4111AXQ(S:Function unknown)	ENOG4111AXQ(zinc finger protein)	sp|Q39264|ZFP5_ARATH(Zinc finger protein 5 OS=Arabidopsis thaliana OX=3702 GN=ZFP5 PE=1 SV=1)
FtPinG0201672000.01	1233	155	168	118	802	493	491	XP_010674009.1(PREDICTED: putative pentatricopeptide repeat-containing protein At3g23330 [Beta vulgaris subsp. vulgaris])	GO:0016021(cellular_component:integral component of membrane)	K23541	TMEM165, GDT1		COG2119(S:Function unknown)	COG2119(zinc finger)	sp|Q93Y38|GDT13_ARATH(GDT1-like protein 3 OS=Arabidopsis thaliana OX=3702 GN=At5g36290 PE=2 SV=1)
FtPinG0302705200.01	1060	55.79	60.24	56.09	168.61	199.37	242.11	XP_021741660.1(zinc finger CCCH domain-containing protein 39-like isoform X2 [Chenopodium quinoa])	GO:0046872(molecular_function:metal ion binding)				COG5063(L:Replication, recombination and repair)	COG5063(NADH pyrophosphatase)	sp|Q9LT81|C3H39_ARATH(Zinc finger CCCH domain-containing protein 39 OS=Arabidopsis thaliana OX=3702 GN=At3g19360 PE=2 SV=1)
FtPinG0505696500.01	2020	801	692	609	315	333	355	XP_028091086.1(auxin response factor 17 isoform X1 [Camellia sinensis])	GO:0006355(biological_process:regulation of transcription, DNA-templated); GO:0005634(cellular_component:nucleus); GO:0009734(biological_process:auxin-activated signaling pathway); GO:0003677(molecular_function:DNA binding)				ENOG410ZJKK(K:Transcription)	ENOG410ZJKK(auxin response factor)	sp|Q84WU6|ARFQ_ARATH(Auxin response factor 17 OS=Arabidopsis thaliana OX=3702 GN=ARF17 PE=2 SV=1)
FtPinG0809123600.01	1611	1606	2021	1929	3376	4448	4385	XP_021599245.1(sugar carrier protein C-like [Manihot esculenta])	GO:0022857(molecular_function:transmembrane transporter activity); GO:0005351(molecular_function:sugar:proton symporter activity); GO:0016021(cellular_component:integral component of membrane); GO:0005887(cellular_component:integral component of plasma membrane)	K24193	STP		ENOG410XNQK(G:Carbohydrate transport and metabolism)	ENOG410XNQK(Transporter)	sp|Q41144|STC_RICCO(Sugar carrier protein C OS=Ricinus communis OX=3988 GN=STC PE=2 SV=1)
FtPinG0505272400.01	1191	3213	3252	3275	5229	6617	6823	XP_019260946.1(PREDICTED: PTI1-like tyrosine-protein kinase 1 isoform X1 [Nicotiana attenuata])	GO:0004715(molecular_function:non-membrane spanning protein tyrosine kinase activity); GO:0004713(molecular_function:protein tyrosine kinase activity); GO:0005524(molecular_function:ATP binding)	K13436	PTI1	map04626(Plant-pathogen interaction)			sp|Q8H1G6|PTI11_ARATH(PTI1-like tyrosine-protein kinase 1 OS=Arabidopsis thaliana OX=3702 GN=PTI11 PE=1 SV=1)
FtPinG0606186400.01	2118	1818	1403	1498	3070	3396	3554	XP_023887701.1(peroxisomal acyl-coenzyme A oxidase 1-like [Quercus suber])	GO:0003997(molecular_function:acyl-CoA oxidase activity); GO:0005777(cellular_component:peroxisome); GO:0006635(biological_process:fatty acid beta-oxidation); GO:0071949(molecular_function:FAD binding)	K00232	E1.3.3.6, ACOX1, ACOX3	map00640(Propanoate metabolism); map00592(alpha-Linolenic acid metabolism); map01040(Biosynthesis of unsaturated fatty acids); map00071(Fatty acid degradation); map04146(Peroxisome); map00410(beta-Alanine metabolism)	COG1960(S:Function unknown)	COG1960(-)	sp|O65202|ACOX1_ARATH(Peroxisomal acyl-coenzyme A oxidase 1 OS=Arabidopsis thaliana OX=3702 GN=ACX1 PE=1 SV=1)
FtPinG0403667100.01	984	42	27	41	165	173	269	XP_006594646.1(uncharacterized protein LOC102661545 [Glycine max])	GO:0070300(molecular_function:phosphatidic acid binding)				ENOG410ZUSH(S:Function unknown)	ENOG410ZUSH(-)	sp|Q9FKA5|Y5957_ARATH(Uncharacterized protein At5g39570 OS=Arabidopsis thaliana OX=3702 GN=At5g39570 PE=1 SV=1)
FtPinG0202256200.01	1760	245	241	197	455	600	620	XP_012071942.1(cytokinin dehydrogenase 5 isoform X1 [Jatropha curcas])	GO:0009690(biological_process:cytokinin metabolic process); GO:0019139(molecular_function:cytokinin dehydrogenase activity); GO:0071949(molecular_function:FAD binding)	K00279	CKX	map00908(Zeatin biosynthesis)	COG0277(C:Energy production and conversion)	COG0277(FAD linked oxidase domain protein)	sp|Q67YU0|CKX5_ARATH(Cytokinin dehydrogenase 5 OS=Arabidopsis thaliana OX=3702 GN=CKX5 PE=2 SV=1)
FtPinG0606615500.01	2338	1719	1568	1702	2952	3606	4111	XP_016556378.1(PREDICTED: V-type proton ATPase catalytic subunit A [Capsicum annuum])	GO:0016787(molecular_function:hydrolase activity); GO:0000325(cellular_component:plant-type vacuole); GO:0015991(biological_process:ATP hydrolysis coupled proton transport); GO:0046034(biological_process:ATP metabolic process); GO:0005774(cellular_component:vacuolar membrane); GO:0033180(cellular_component:proton-transporting V-type ATPase, V1 domain); GO:0046961(molecular_function:proton-transpo…	K02145	ATPeV1A, ATP6A	map04145(Phagosome); map00190(Oxidative phosphorylation)	COG1155(C:Energy production and conversion)	COG1155(Produces ATP from ADP in the presence of a proton gradient across the membrane. The V-type alpha chain is a catalytic subunit (By similarity))	sp|P09469|VATA_DAUCA(V-type proton ATPase catalytic subunit A OS=Daucus carota OX=4039 PE=2 SV=1)
FtPinG0201463400.01	918	74	70	42	216	263	377	XP_011025528.1(PREDICTED: transcription factor MYB46-like [Populus euphratica])	GO:0043565(molecular_function:sequence-specific DNA binding); GO:0044212(molecular_function:transcription regulatory region DNA binding); GO:0003700(molecular_function:transcription factor activity, sequence-specific DNA binding); GO:0005634(cellular_component:nucleus); GO:0030154(biological_process:cell differentiation); GO:0003677(molecular_function:DNA binding)	K09422	MYBP		COG5147(T:Signal transduction mechanisms)	COG5147(Domain-Containing protein)	sp|Q9C6U1|MYB83_ARATH(Transcription factor MYB83 OS=Arabidopsis thaliana OX=3702 GN=MYB83 PE=2 SV=1)
FtPinG0201392300.01	2523	695	609	1007	2150	2897	3338	XP_010088266.1(boron transporter 4 [Morus notabilis])	GO:0005452(molecular_function:inorganic anion exchanger activity); GO:0016021(cellular_component:integral component of membrane)	K24194	BOR		ENOG410XPHD(U:Intracellular trafficking, secretion, and vesicular transport)	ENOG410XPHD(solute carrier family 4)	sp|Q9XI23|BOR4_ARATH(Boron transporter 4 OS=Arabidopsis thaliana OX=3702 GN=BOR4 PE=2 SV=1)
FtPinG0404632900.01	969	317	285	391	996	1754.99	1088	XP_024162286.1(metacaspase-1-like [Rosa chinensis])		K22684	MCA1		ENOG410Y41C(U:Intracellular trafficking, secretion, and vesicular transport)	ENOG410Y41C(Autophagy related)	sp|Q7XJE6|MCA1_ARATH(Metacaspase-1 OS=Arabidopsis thaliana OX=3702 GN=AMC1 PE=1 SV=1)
FtPinG0707982800.01	1459	390	349	279	789	925	759	XP_006419673.1(tubby-like F-box protein 3 isoform X1 [Citrus clementina])		K19600	TUB, TULP		ENOG410XQFT(S:Function unknown)	ENOG410XQFT(tubby like protein)	sp|Q8VY21|TLP3_ARATH(Tubby-like F-box protein 3 OS=Arabidopsis thaliana OX=3702 GN=TULP3 PE=1 SV=1)
FtPinG0403906900.01	947	72	104	71	263	238	284	XP_008392477.2(uncharacterized protein LOC103454654 [Malus domestica])
FtPinG0808155900.01	619	208.53	246	347	1256	1151.66	832	XP_010688301.1(PREDICTED: uncharacterized protein LOC104902281 [Beta vulgaris subsp. vulgaris])					ENOG410YR0A(S:Function unknown)	ENOG410YR0A(Avr9 Cf-9 rapidly elicited protein 146)
FtPinG0808956500.01	2367	362	372	343	141	154	183	XP_021720830.1(scarecrow-like protein 30 [Chenopodium quinoa])							sp|Q9XE58|SCL14_ARATH(Scarecrow-like protein 14 OS=Arabidopsis thaliana OX=3702 GN=SCL14 PE=2 SV=2)
FtPinG0202408800.01	1009	8.02	2.46	14.88	111.94	164.48	113.62	AFN57631.1(sesquiterpene synthase, partial [Persicaria minor])	GO:0010333(molecular_function:terpene synthase activity); GO:0000287(molecular_function:magnesium ion binding)	K15803	GERD	map00909(Sesquiterpenoid and triterpenoid biosynthesis)	ENOG410YBXH(S:Function unknown)	ENOG410YBXH(arsenate reductase activity)	sp|Q8SA63|CARS_ARTAN(Beta-caryophyllene synthase OS=Artemisia annua OX=35608 GN=QHS1 PE=1 SV=1)
FtPinG0809117300.01	2836	5205.58	5843.4	5267.53	3542.86	3509.7	3570	XP_023887487.1(protein MEI2-like 5 isoform X1 [Quercus suber])	GO:0003723(molecular_function:RNA binding)				ENOG4111R9F(S:Function unknown)	ENOG4111R9F(Rna-binding protein)	sp|Q6ZI17|OML2_ORYSJ(Protein MEI2-like 2 OS=Oryza sativa subsp. japonica OX=39947 GN=ML2 PE=2 SV=1)
FtPinG0505122000.01	1197	22	13	36	194	148	248	XP_009372866.1(PREDICTED: RNA-binding protein 38 isoform X1 [Pyrus x bretschneideri])	GO:0007281(biological_process:germ cell development); GO:0003729(molecular_function:mRNA binding)	K25006	RBM24_38		ENOG4111PGT(S:Function unknown); COG5048(S:Function unknown)	ENOG4111PGT(Phi-1 protein); COG5048(Phi-1 protein)	sp|Q9M1S3|ARP1_ARATH(Probable RNA-binding protein ARP1 OS=Arabidopsis thaliana OX=3702 GN=ARP1 PE=2 SV=1)
FtPinG0201833700.01	2087	2617	2296	2173	4016	4209	4810	XP_010694749.1(PREDICTED: mitogen-activated protein kinase 19 [Beta vulgaris subsp. vulgaris])	GO:0005737(cellular_component:cytoplasm); GO:0006437(biological_process:tyrosyl-tRNA aminoacylation); GO:0004707(molecular_function:MAP kinase activity); GO:0003723(molecular_function:RNA binding); GO:0004672(molecular_function:protein kinase activity); GO:0004831(molecular_function:tyrosine-tRNA ligase activity); GO:0005524(molecular_function:ATP binding)	K04371	ERK, MAPK1_3		ENOG410XNY0(P:Inorganic ion transport and metabolism)	ENOG410XNY0(P-type atpase)	sp|Q9LUC3|MPK19_ARATH(Mitogen-activated protein kinase 19 OS=Arabidopsis thaliana OX=3702 GN=MPK19 PE=2 SV=2)
FtPinG0404853000.01	1455	18938.12	17613.91	15822.59	30145.74	32575.19	41685.63	XP_018810211.1(PREDICTED: tubulin alpha chain [Juglans regia])	GO:0005737(cellular_component:cytoplasm); GO:0007017(biological_process:microtubule-based process); GO:0003924(molecular_function:GTPase activity); GO:0005200(molecular_function:structural constituent of cytoskeleton); GO:0005874(cellular_component:microtubule); GO:0005525(molecular_function:GTP binding)	K07374	TUBA	map04145(Phagosome)	COG5023(Z:Cytoskeleton)	COG5023(protein polymerization)	sp|P33629|TBA_PRUDU(Tubulin alpha chain OS=Prunus dulcis OX=3755 GN=TUBA PE=2 SV=1)
FtPinG0606105200.01	721	744	830	704	1240	1503	1416	XP_018809465.1(PREDICTED: 60S ribosomal protein L17-2-like [Juglans regia])	GO:0003735(molecular_function:structural constituent of ribosome); GO:0002181(biological_process:cytoplasmic translation); GO:0015934(cellular_component:large ribosomal subunit); GO:0006412(biological_process:translation); GO:0022625(cellular_component:cytosolic large ribosomal subunit)	K02880	RP-L17e, RPL17	map03010(Ribosome)	COG0091(S:Function unknown)	COG0091(Leucine-rich repeat receptor-like protein kinase)	sp|P51413|RL172_ARATH(60S ribosomal protein L17-2 OS=Arabidopsis thaliana OX=3702 GN=RPL17B PE=2 SV=2)
FtPinG0505543300.01	140	149	183	130	378	442	373.53
FtPinG0201295900.01	3141	1604.21	1283.9	1199.73	2898.43	3841.66	5248.24	XP_008348984.1(cellulose synthase A catalytic subunit 4 [UDP-forming]-like [Malus domestica])	GO:0005794(cellular_component:Golgi apparatus); GO:0009833(biological_process:plant-type primary cell wall biogenesis); GO:0016021(cellular_component:integral component of membrane); GO:0005802(cellular_component:trans-Golgi network); GO:0030244(biological_process:cellulose biosynthetic process); GO:0071555(biological_process:cell wall organization); GO:0016760(molecular_function:cellulose syntha…	K10999	CESA		COG1215(M:Cell wall/membrane/envelope biogenesis)	COG1215(Glycosyl transferase, family 2)	sp|Q84JA6|CESA4_ARATH(Cellulose synthase A catalytic subunit 4 [UDP-forming] OS=Arabidopsis thaliana OX=3702 GN=CESA4 PE=1 SV=1)
FtPinG0404298800.01	690	38	34	32	211	231	131	XP_019197060.1(PREDICTED: ethylene-responsive transcription factor TINY-like [Ipomoea nil])	GO:0003700(molecular_function:transcription factor activity, sequence-specific DNA binding); GO:0005634(cellular_component:nucleus); GO:0003677(molecular_function:DNA binding)	K09286	EREBP		ENOG410YM26(K:Transcription)	ENOG410YM26(dehydration-responsive element-binding protein)	sp|Q9LYD3|DREB3_ARATH(Dehydration-responsive element-binding protein 3 OS=Arabidopsis thaliana OX=3702 GN=DREB3 PE=2 SV=1)
FtPinG0202172800.01	1191	27	31	35	124	150	138	XP_028066631.1(receptor kinase-like protein Xa21 [Camellia sinensis])	GO:0016021(cellular_component:integral component of membrane); GO:0016301(molecular_function:kinase activity)				COG4886(I:Lipid transport and metabolism)	COG4886(alpha beta hydrolase fold-3 domain protein)
FtPinG0201474900.01	1548	85	80	70	204	251	304	BAP90363.1(UDP-glycose: glycosyltransferase UGT92J1 [Fagopyrum esculentum])	GO:0016758(molecular_function:transferase activity, transferring hexosyl groups); GO:0016021(cellular_component:integral component of membrane); GO:0008194(molecular_function:UDP-glycosyltransferase activity); GO:0043231(cellular_component:intracellular membrane-bounded organelle)				COG1819(S:Function unknown)	COG1819(-)	sp|Q9LXV0|U92A1_ARATH(UDP-glycosyltransferase 92A1 OS=Arabidopsis thaliana OX=3702 GN=UGT92A1 PE=2 SV=1)
FtPinG0808897800.01	1392	110	75	81	286	357	565	XP_021312396.1(tubulin beta-5 chain [Sorghum bicolor])	GO:0005737(cellular_component:cytoplasm); GO:0007017(biological_process:microtubule-based process); GO:0003924(molecular_function:GTPase activity); GO:0005200(molecular_function:structural constituent of cytoskeleton); GO:0005874(cellular_component:microtubule); GO:0005525(molecular_function:GTP binding)	K07375	TUBB	map04145(Phagosome)	COG5023(Z:Cytoskeleton)	COG5023(protein polymerization)	sp|Q9ZPN7|TBB4_ELEIN(Tubulin beta-4 chain OS=Eleusine indica OX=29674 GN=TUBB4 PE=2 SV=1)
FtPinG0606743800.01	3105	2428	2224	2767	4847	6643	6256	XP_010689834.1(PREDICTED: serine/threonine-protein kinase EDR1 isoform X1 [Beta vulgaris subsp. vulgaris])	GO:0005524(molecular_function:ATP binding); GO:0004672(molecular_function:protein kinase activity)				COG0515(S:Function unknown)	COG0515(light sensitive hypocotyls)	sp|Q9FPR3|EDR1_ARATH(Serine/threonine-protein kinase EDR1 OS=Arabidopsis thaliana OX=3702 GN=EDR1 PE=1 SV=1)
FtPinG0708107200.01	706	342	367	298	652	678	856	XP_023735591.1(auxin-induced protein 22D [Lactuca sativa])	GO:0006355(biological_process:regulation of transcription, DNA-templated); GO:0005634(cellular_component:nucleus); GO:0009734(biological_process:auxin-activated signaling pathway)	K14484	IAA	map04075(Plant hormone signal transduction)	ENOG410YIDV(K:Transcription)	ENOG410YIDV(auxin-induced protein)	sp|Q38822|IAA3_ARATH(Auxin-responsive protein IAA3 OS=Arabidopsis thaliana OX=3702 GN=IAA3 PE=1 SV=1)
FtPinG0506010200.01	978	6470	6805	5661	3234	3886	3084	XP_018823653.1(PREDICTED: mitogen-activated protein kinase kinase 9-like [Juglans regia])	GO:0004674(molecular_function:protein serine/threonine kinase activity); GO:0005524(molecular_function:ATP binding)	K20604	MKK9	map04016(MAPK signaling pathway - plant)	ENOG410XQ5A(S:Function unknown)	ENOG410XQ5A(Tetraspanin family)	sp|Q9FX43|M2K9_ARATH(Mitogen-activated protein kinase kinase 9 OS=Arabidopsis thaliana OX=3702 GN=MKK9 PE=1 SV=1)
FtPinG0607110500.01	748	114.1	77.59	68.63	415.2	382.64	281.61	XP_021750266.1(germin-like protein subfamily 1 member 15 [Chenopodium quinoa])					ENOG410YERY(S:Function unknown)	ENOG410YERY(nutrient reservoir activity)	sp|P45852|GLP1_MESCR(Germin-like protein OS=Mesembryanthemum crystallinum OX=3544 PE=2 SV=1)
FtPinG0404318400.01	1051	158	172.17	171	357	383	429.45	NP_001288359.1(uncharacterized protein LOC100797900 [Glycine max])					ENOG410YD1C(S:Function unknown)	ENOG410YD1C(zinc-binding protein)
FtPinG0100198000.01	582	2856	2272	2055	965	1145	1263	XP_009365682.1(PREDICTED: ethylene-responsive transcription factor ERF109-like [Pyrus x bretschneideri])	GO:0003700(molecular_function:transcription factor activity, sequence-specific DNA binding); GO:0005634(cellular_component:nucleus); GO:0003677(molecular_function:DNA binding)				ENOG410YN6X(K:Transcription); ENOG410YY7D(K:Transcription)	ENOG410YN6X(transcription factor); ENOG410YY7D(transcription factor)	sp|Q7G1L2|RAP26_ARATH(Ethylene-responsive transcription factor RAP2-6 OS=Arabidopsis thaliana OX=3702 GN=RAP2-6 PE=2 SV=2)
FtPinG0403826600.01	1520	696	729	750	1241	1523	1497	XP_011041683.1(PREDICTED: uncharacterized protein LOC105137590 [Populus euphratica])					ENOG410YB4X(S:Function unknown)	ENOG410YB4X(Domain of unknown function (DUF3475))
FtPinG0708016100.01	1062	9066	8951	7869	4769	4891	3993	XP_021838585.1(mitogen-activated protein kinase kinase kinase 17-like [Spinacia oleracea])	GO:0004674(molecular_function:protein serine/threonine kinase activity); GO:0004709(molecular_function:MAP kinase kinase kinase activity); GO:0005524(molecular_function:ATP binding)						sp|O80888|M3K17_ARATH(Mitogen-activated protein kinase kinase kinase 17 OS=Arabidopsis thaliana OX=3702 GN=MAPKKK17 PE=1 SV=1)
FtPinG0808887500.01	2411	1605	1638	1173	748	719	760	XP_002274339.2(PREDICTED: uncharacterized protein LOC100258526 [Vitis vinifera])					ENOG4110014(S:Function unknown)	ENOG4110014(-)
FtPinG0505079300.01	2208	159	126	183	495	582	1000	XP_011030536.1(PREDICTED: cellulose synthase-like protein G2 [Populus euphratica])	GO:0071555(biological_process:cell wall organization); GO:0016021(cellular_component:integral component of membrane); GO:0016760(molecular_function:cellulose synthase (UDP-forming) activity); GO:0030244(biological_process:cellulose biosynthetic process)						sp|Q8VYR4|CSLG2_ARATH(Cellulose synthase-like protein G2 OS=Arabidopsis thaliana OX=3702 GN=CSLG2 PE=2 SV=1)
FtPinG0302728800.01	3147	1494	1127	994	2671.83	3614.71	4769.96	PSS08352.1(Cellulose synthase A catalytic subunit 7 [UDP-forming] like [Actinidia chinensis var. chinensis])	GO:0016021(cellular_component:integral component of membrane); GO:0030244(biological_process:cellulose biosynthetic process); GO:0071555(biological_process:cell wall organization); GO:0016760(molecular_function:cellulose synthase (UDP-forming) activity); GO:0005886(cellular_component:plasma membrane); GO:0046872(molecular_function:metal ion binding)	K10999	CESA		COG1215(M:Cell wall/membrane/envelope biogenesis)	COG1215(Glycosyl transferase, family 2)	sp|Q9SWW6|CESA7_ARATH(Cellulose synthase A catalytic subunit 7 [UDP-forming] OS=Arabidopsis thaliana OX=3702 GN=CESA7 PE=1 SV=1)
FtPinG0404799200.01	1101	496.49	514.05	450.93	215.17	174.41	245.28	XP_021720831.1(scarecrow-like protein 33 [Chenopodium quinoa])					ENOG410YMPH(K:Transcription)	ENOG410YMPH(transcription, DNA-dependent)	sp|Q9XE58|SCL14_ARATH(Scarecrow-like protein 14 OS=Arabidopsis thaliana OX=3702 GN=SCL14 PE=2 SV=2)
FtPinG0202253100.01	1164	3901	3476	3029	6160	6173	6378	TKY75164.1(Isoflavone reductase protein [Spatholobus suberectus])		K23050	PCBER1		ENOG410Y0DY(S:Function unknown)	ENOG410Y0DY(-)	sp|Q9FUW6|BETV6_BETPN(Phenylcoumaran benzylic ether reductase Betv6 OS=Betula pendula OX=3505 GN=BETV6 PE=1 SV=1)
FtPinG0808692100.01	1756	579	437	387	1032	1487	1743	XP_016679902.1(PREDICTED: laccase-4-like [Gossypium hirsutum])	GO:0048046(cellular_component:apoplast); GO:0052716(molecular_function:hydroquinone:oxygen oxidoreductase activity); GO:0046274(biological_process:lignin catabolic process); GO:0005507(molecular_function:copper ion binding)	K05909	E1.10.3.2		COG2132(Q:Secondary metabolites biosynthesis, transport and catabolism)	COG2132(Multicopper oxidase)	sp|O80434|LAC4_ARATH(Laccase-4 OS=Arabidopsis thaliana OX=3702 GN=IRX12 PE=2 SV=2)
FtPinG0201648500.01	961	110	141	106	282	434	484	XP_010673710.1(PREDICTED: ubiquitin-conjugating enzyme E2 20 [Beta vulgaris subsp. vulgaris])	GO:0005634(cellular_component:nucleus); GO:0031145(biological_process:anaphase-promoting complex-dependent catabolic process); GO:0016740(molecular_function:transferase activity); GO:0016874(molecular_function:ligase activity); GO:0061631(molecular_function:ubiquitin conjugating enzyme activity); GO:0005524(molecular_function:ATP binding)	K06688	UBE2C, UBC11	map04120(Ubiquitin mediated proteolysis)	ENOG4111IGV(O:Posttranslational modification, protein turnover, chaperones)	ENOG4111IGV(ubiquitin-conjugating enzyme)	sp|Q8L7T3|UBC20_ARATH(Ubiquitin-conjugating enzyme E2 20 OS=Arabidopsis thaliana OX=3702 GN=UBC20 PE=2 SV=1)
FtPinG0505702900.01	1598	19	9	12	88	155	302	OMO63268.1(UDP-glucuronosyl/UDP-glucosyltransferase [Corchorus olitorius])	GO:0016758(molecular_function:transferase activity, transferring hexosyl groups); GO:0047913(molecular_function:gallate 1-beta-glucosyltransferase activity)	K23279	UGT84A13		COG1819(S:Function unknown)	COG1819(Transferase)	sp|V5LLZ9|GGT_QUERO(Gallate 1-beta-glucosyltransferase OS=Quercus robur OX=38942 GN=UGT84A13 PE=1 SV=1)
FtPinG0880002624.01	483	228.7	233.87	255.54	75.97	58.93	42.43
FtPinG0403834000.01	1277	1130.61	996.81	1148.32	2006.74	2497.44	2800.93	XP_010672613.1(PREDICTED: pto-interacting protein 1 [Beta vulgaris subsp. vulgaris])	GO:0004674(molecular_function:protein serine/threonine kinase activity); GO:0005524(molecular_function:ATP binding)	K13436	PTI1	map04626(Plant-pathogen interaction)	COG0515(T:Signal transduction mechanisms)	COG0515(Serine Threonine protein kinase)	sp|Q41328|PTI1_SOLLC(Pto-interacting protein 1 OS=Solanum lycopersicum OX=4081 GN=PTI1 PE=1 SV=2)
FtPinG0100400400.01	1467	8174	7095	7006	2922	3651	4361	CDP14048.1(unnamed protein product [Coffea canephora])	GO:0006952(biological_process:defense response); GO:0019441(biological_process:tryptophan catabolic process to kynurenine); GO:0046872(molecular_function:metal ion binding); GO:0020037(molecular_function:heme binding)				ENOG410YA6B(S:Function unknown)	ENOG410YA6B(arabidopsis ortholog of sugar beet hs1 pro-1 2)	sp|O04203|HSPR2_ARATH(Nematode resistance protein-like HSPRO2 OS=Arabidopsis thaliana OX=3702 GN=HSPRO2 PE=1 SV=1)
FtPinG0808945900.01	459	343.11	352.71	288	601.23	636.1	674.64	KJB18225.1(hypothetical protein B456_003G040200 [Gossypium raimondii])	GO:0005634(cellular_component:nucleus); GO:0003677(molecular_function:DNA binding); GO:0006352(biological_process:DNA-templated transcription, initiation); GO:0000786(cellular_component:nucleosome); GO:0046982(molecular_function:protein heterodimerization activity); GO:0016021(cellular_component:integral component of membrane)	K11254	H4		COG2036(B:Chromatin structure and dynamics)	COG2036(Core component of nucleosome. Nucleosomes wrap and compact DNA into chromatin, limiting DNA accessibility to the cellular machineries which require DNA as a template. Histones thereby play a central role in transcription regulation, DNA repair, DNA replication and chromosomal stability. DNA accessibility is regulated via a complex set of post-translational modifications of histones, also …	sp|P62785|H41_WHEAT(Histone H4 variant TH011 OS=Triticum aestivum OX=4565 PE=3 SV=2)
FtPinG0303624300.01	906	380	281	274	1133	844	840	KNA17451.1(hypothetical protein SOVF_079820 [Spinacia oleracea])	GO:1901601(biological_process:strigolactone biosynthetic process); GO:0016787(molecular_function:hydrolase activity); GO:0010223(biological_process:secondary shoot formation); GO:1902348(biological_process:cellular response to strigolactone)				COG0596(P:Inorganic ion transport and metabolism)	COG0596(ATPase, Ca transporting, plasma membrane)	sp|J9U5U9|DAD2_PETHY(Probable strigolactone esterase DAD2 OS=Petunia hybrida OX=4102 GN=DAD2 PE=1 SV=1)
FtPinG0808158800.01	1748	2115.36	1898.48	1906.54	4773.45	4704.76	3729.57	XP_022754971.1(hexokinase-1-like isoform X1 [Durio zibethinus])	GO:0008865(molecular_function:fructokinase activity); GO:0005829(cellular_component:cytosol); GO:0004396(molecular_function:hexokinase activity); GO:0004340(molecular_function:glucokinase activity); GO:0005623(cellular_component:cell); GO:0019158(molecular_function:mannokinase activity); GO:0001678(biological_process:cellular glucose homeostasis); GO:0006096(biological_process:glycolytic process)…	K00844	HK	map00520(Amino sugar and nucleotide sugar metabolism); map00051(Fructose and mannose metabolism); map00524(Neomycin, kanamycin and gentamicin biosynthesis); map00052(Galactose metabolism); map00010(Glycolysis / Gluconeogenesis); map00500(Starch and sucrose metabolism)	COG5026(G:Carbohydrate transport and metabolism)	COG5026(hexokinase)	sp|Q9SEK3|HXK1_SPIOL(Hexokinase-1 OS=Spinacia oleracea OX=3562 GN=HXK1 PE=2 SV=1)
FtPinG0303612400.01	1172	4005	3676	3035	1634	2049	2046	QCV57316.1(WRKY transcription factor [Fagopyrum tataricum])	GO:0003700(molecular_function:transcription factor activity, sequence-specific DNA binding); GO:0043565(molecular_function:sequence-specific DNA binding); GO:0005634(cellular_component:nucleus)				ENOG410YD1E(K:Transcription)	ENOG410YD1E(WRKY transcription factor)	sp|Q9STX0|WRKY7_ARATH(Probable WRKY transcription factor 7 OS=Arabidopsis thaliana OX=3702 GN=WRKY7 PE=2 SV=1)
FtPinG0808691500.01	806	373	349	338	639	838	877	XP_006429275.1(reticulon-like protein B12 [Citrus clementina])	GO:0016021(cellular_component:integral component of membrane); GO:0005789(cellular_component:endoplasmic reticulum membrane)	K20723	RTN3		ENOG410XPKH(J:Translation, ribosomal structure and biogenesis)	ENOG410XPKH(Ribosomal protein)	sp|Q9M392|RTNLL_ARATH(Reticulon-like protein B12 OS=Arabidopsis thaliana OX=3702 GN=RTNLB12 PE=2 SV=1)
FtPinG0100153000.01	802	594	511	575	1141	1512	1933
FtPinG0505317700.01	1938	972	896	889	491	533	499
FtPinG0302562200.01	941	2231	2175	2021	1187	1301	1467	CBI21097.3(unnamed protein product, partial [Vitis vinifera])					ENOG411196X(S:Function unknown)	ENOG411196X(-)
FtPinG0606203100.01	962	726	666	776	1360	1622	1550	XP_017970915.1(PREDICTED: gamma-glutamyl peptidase 5 isoform X2 [Theobroma cacao])	GO:0016740(molecular_function:transferase activity); GO:0006541(biological_process:glutamine metabolic process)	K22314	GGP		COG0518(F:Nucleotide transport and metabolism)	COG0518(Catalyzes the synthesis of GMP from XMP (By similarity))	sp|O82225|GGP5_ARATH(Gamma-glutamyl peptidase 5 OS=Arabidopsis thaliana OX=3702 GN=GGP5 PE=2 SV=1)
FtPinG0606590800.01	827	190	155	135	421	423.57	626.02	RXI00596.1(hypothetical protein DVH24_000830 [Malus domestica])	GO:2000031(biological_process:regulation of salicylic acid mediated signaling pathway); GO:0016021(cellular_component:integral component of membrane); GO:0071446(biological_process:cellular response to salicylic acid stimulus); GO:0031347(biological_process:regulation of defense response)
FtPinG0707418400.01	753	380	514	518	3336	1868	1471	XP_010267369.1(PREDICTED: uncharacterized protein LOC104604629 [Nelumbo nucifera])					ENOG410YR0A(S:Function unknown)	ENOG410YR0A(Avr9 Cf-9 rapidly elicited protein 146)
FtPinG0505939500.01	2040	1035	1238	792	473	423	409	PSS33341.1(Coronatine-insensitive protein [Actinidia chinensis var. chinensis])	GO:0016567(biological_process:protein ubiquitination); GO:0006511(biological_process:ubiquitin-dependent protein catabolic process); GO:0031146(biological_process:SCF-dependent proteasomal ubiquitin-dependent protein catabolic process); GO:0019005(cellular_component:SCF ubiquitin ligase complex)	K13463	COI-1	map04075(Plant hormone signal transduction)	ENOG410XQ54(G:Carbohydrate transport and metabolism)	ENOG410XQ54(Channel that permits osmotically driven movement of water in both directions. It is involved in the osmoregulation and in the maintenance of cell turgor during volume expansion in rapidly growing cells. It mediates rapid entry or exit of water in response to abrupt changes in osmolarity (By similarity))	sp|O04197|COI1_ARATH(Coronatine-insensitive protein 1 OS=Arabidopsis thaliana OX=3702 GN=COI1 PE=1 SV=1)
FtPinG0404881500.01	1651	262.3	193.83	160.03	587.4	1088.28	1768.03	XP_010684344.1(PREDICTED: endoglucanase 17 [Beta vulgaris subsp. vulgaris])	GO:0008810(molecular_function:cellulase activity); GO:0030245(biological_process:cellulose catabolic process)	K01179	E3.2.1.4	map00500(Starch and sucrose metabolism)	ENOG410XPC9(G:Carbohydrate transport and metabolism)	ENOG410XPC9(pectinesterase)	sp|O81416|GUN17_ARATH(Endoglucanase 17 OS=Arabidopsis thaliana OX=3702 GN=At4g02290 PE=2 SV=1)
FtPinG0606272400.01	993	461	402	346	175	162	182
FtPinG0404849800.01	1950	80	77	66	199	271	357	XP_008440787.1(PREDICTED: probable leucine-rich repeat receptor-like protein kinase At1g35710 [Cucumis melo])	GO:0016301(molecular_function:kinase activity); GO:0008234(molecular_function:cysteine-type peptidase activity)				COG4886(S:Function unknown)	COG4886(expressed protein)	sp|Q9LH52|FLOR1_ARATH(Leucine-rich repeat protein FLOR 1 OS=Arabidopsis thaliana OX=3702 GN=FLR1 PE=1 SV=1)
FtPinG0303472700.01	1984	833	799	844	1436	1539	1520	XP_021772373.1(uncharacterized protein LOC110736463 isoform X1 [Chenopodium quinoa])	GO:0016021(cellular_component:integral component of membrane)				ENOG410Y9A9(S:Function unknown)	ENOG410Y9A9(-)
FtPinG0303481000.01	518	84	65	71	199	258	244	KNA24106.1(hypothetical protein SOVF_018900 [Spinacia oleracea])	GO:0016021(cellular_component:integral component of membrane); GO:0030247(molecular_function:polysaccharide binding); GO:0005623(cellular_component:cell); GO:0004674(molecular_function:protein serine/threonine kinase activity); GO:0005509(molecular_function:calcium ion binding); GO:0004672(molecular_function:protein kinase activity); GO:0045454(biological_process:cell redox homeostasis); GO:00150…				COG0515(T:Signal transduction mechanisms)	COG0515(Serine Threonine protein kinase)	sp|Q9LMP1|WAK2_ARATH(Wall-associated receptor kinase 2 OS=Arabidopsis thaliana OX=3702 GN=WAK2 PE=1 SV=1)
FtPinG0202266600.01	957	4192	4329	5158	8954	10568	9661	AXJ94106.1(NAC domain containing transcription factor NAC6 [Fagopyrum tataricum])	GO:0006355(biological_process:regulation of transcription, DNA-templated); GO:0005634(cellular_component:nucleus); GO:0003677(molecular_function:DNA binding)				ENOG410YE96(S:Function unknown)	ENOG410YE96(Nac domain-containing protein)	sp|Q39013|NAC2_ARATH(NAC domain-containing protein 2 OS=Arabidopsis thaliana OX=3702 GN=NAC002 PE=1 SV=2)
FtPinG0808244500.01	1008	100	80	76	234	270	368	XP_021765412.1(probable F-box protein At2g36090 [Chenopodium quinoa])	GO:0016021(cellular_component:integral component of membrane)				ENOG410YK80(S:Function unknown)	ENOG410YK80(F-box protein)	sp|Q9SIH5|FB322_ARATH(Probable F-box protein At2g36090 OS=Arabidopsis thaliana OX=3702 GN=At2g36090 PE=2 SV=1)
FtPinG0707842400.01	1584	697.91	1142.46	781	291.74	176	149	XP_023918893.1(sugar transport protein 5 [Quercus suber])	GO:0022857(molecular_function:transmembrane transporter activity); GO:0016021(cellular_component:integral component of membrane); GO:0008643(biological_process:carbohydrate transport)	K24193	STP		ENOG410XNQK(G:Carbohydrate transport and metabolism)	ENOG410XNQK(Transporter)	sp|Q93Y91|STP5_ARATH(Sugar transport protein 5 OS=Arabidopsis thaliana OX=3702 GN=STP5 PE=2 SV=1)
FtPinG0403931200.01	2366	1659.73	2246.36	1662.72	952.47	812.57	961.42	XP_018859945.1(PREDICTED: oligopeptide transporter 7-like isoform X1 [Juglans regia])	GO:0016021(cellular_component:integral component of membrane); GO:0055085(biological_process:transmembrane transport)				ENOG410XNZC(S:Function unknown)	ENOG410XNZC(oligo-peptide transporter)	sp|O82485|OPT7_ARATH(Oligopeptide transporter 7 OS=Arabidopsis thaliana OX=3702 GN=OPT7 PE=2 SV=1)
FtPinG0201804500.01	579	95	89.5	85	217	245	274	XP_015935637.1(histone H2A [Arachis duranensis])	GO:0005634(cellular_component:nucleus); GO:0046982(molecular_function:protein heterodimerization activity); GO:0000786(cellular_component:nucleosome); GO:0003677(molecular_function:DNA binding)	K11251	H2A		COG5262(B:Chromatin structure and dynamics)	COG5262(histone h2a)	sp|P19177|H2A_PETCR(Histone H2A OS=Petroselinum crispum OX=4043 PE=2 SV=1)
FtPinG0100421000.01	1450	386	479	437	1178	1054	911	POO00708.1(GRAS transcription factor [Trema orientale])	GO:0043565(molecular_function:sequence-specific DNA binding); GO:0009956(biological_process:radial pattern formation); GO:0003700(molecular_function:transcription factor activity, sequence-specific DNA binding); GO:0005634(cellular_component:nucleus); GO:0048366(biological_process:leaf development); GO:0008356(biological_process:asymmetric cell division)				ENOG41116YR(K:Transcription)	ENOG41116YR(Transcription factor)	sp|Q9SZF7|SHR_ARATH(Protein SHORT-ROOT OS=Arabidopsis thaliana OX=3702 GN=SHR PE=1 SV=1)
FtPinG0707746800.01	2601	137	111	175	411	666	906	XP_021730933.1(pentatricopeptide repeat-containing protein At3g57430, chloroplastic-like [Chenopodium quinoa])	GO:0031425(biological_process:chloroplast RNA processing); GO:0009507(cellular_component:chloroplast); GO:0008270(molecular_function:zinc ion binding); GO:0009451(biological_process:RNA modification)				ENOG410Z7Z7(S:Function unknown)	ENOG410Z7Z7(mitochondrial 37S ribosomal protein RSM27)	sp|Q7Y211|PP285_ARATH(Pentatricopeptide repeat-containing protein At3g57430, chloroplastic OS=Arabidopsis thaliana OX=3702 GN=PCMP-H81 PE=2 SV=2)
FtPinG0606158400.01	1495	102	209	147	29	25	20	XP_022756688.1(MLO-like protein 6 [Durio zibethinus])	GO:0006952(biological_process:defense response); GO:0016021(cellular_component:integral component of membrane); GO:0009607(biological_process:response to biotic stimulus); GO:0005516(molecular_function:calmodulin binding)	K08472	MLO		ENOG410ZUVB(D:Cell cycle control, cell division, chromosome partitioning)	ENOG410ZUVB(May be involved in modulation of pathogen defense and leaf cell death (By similarity))	sp|Q9SXB6|MLO2_ARATH(MLO-like protein 2 OS=Arabidopsis thaliana OX=3702 GN=MLO2 PE=1 SV=1)
FtPinG0505532700.01	957	566	656.98	534	303	247.09	275.01	XP_007202402.1(myb family transcription factor PHL7 isoform X1 [Prunus persica])	GO:0005634(cellular_component:nucleus); GO:0016021(cellular_component:integral component of membrane); GO:0003677(molecular_function:DNA binding)				ENOG410Y9WC(K:Transcription)	ENOG410Y9WC(myb family transcription factor APL-like)	sp|Q9SJW0|PHL7_ARATH(Myb family transcription factor PHL7 OS=Arabidopsis thaliana OX=3702 GN=PHL7 PE=2 SV=1)
FtPinG0506061000.01	1666	587	673	441	252	225	225	PSR93621.1(Cytokinin dehydrogenase [Actinidia chinensis var. chinensis])	GO:0009690(biological_process:cytokinin metabolic process); GO:0019139(molecular_function:cytokinin dehydrogenase activity); GO:0071949(molecular_function:FAD binding)	K00279	CKX	map00908(Zeatin biosynthesis)	COG0277(M:Cell wall/membrane/envelope biogenesis)	COG0277(Specifically methylates the N4 position of cytidine in position 1402 (C1402) of 16S rRNA (By similarity))	sp|Q9FUJ1|CKX7_ARATH(Cytokinin dehydrogenase 7 OS=Arabidopsis thaliana OX=3702 GN=CKX7 PE=1 SV=1)
FtPinG0202359000.01	2420	459	367	409	979	1361	2104	ASM90228.1(inorganic H+ pyrophosphatase [Sesuvium portulacastrum])	GO:1902600(biological_process:hydrogen ion transmembrane transport); GO:0016021(cellular_component:integral component of membrane); GO:0009678(molecular_function:hydrogen-translocating pyrophosphatase activity); GO:0004427(molecular_function:inorganic diphosphatase activity)	K23025	AVP		COG3808(C:Energy production and conversion)	COG3808(pump that utilizes the energy of pyrophosphate hydrolysis as the driving force for)	sp|P21616|AVP_VIGRR(Pyrophosphate-energized vacuolar membrane proton pump OS=Vigna radiata var. radiata OX=3916 PE=1 SV=4)
FtPinG0100865100.01	474	764	752	834	1405	1884	1791	XP_022027021.1(uncharacterized protein LOC110928160 [Helianthus annuus])	GO:0009733(biological_process:response to auxin)				ENOG410YVCG(S:Function unknown)	ENOG410YVCG(-)
FtPinG0202338600.01	1043	275	409	257	689	1043	1025	XP_021818283.1(F-box protein At1g67340-like [Prunus avium])					ENOG410YZID(S:Function unknown)	ENOG410YZID(Hydrolyzes cAMP to 5'-AMP. Plays an important regulatory role in modulating the intracellular concentration of cAMP, thereby influencing cAMP-dependent processes (By similarity))	sp|Q9FYF9|FB76_ARATH(F-box protein At1g67340 OS=Arabidopsis thaliana OX=3702 GN=At1g67340 PE=1 SV=1)
FtPinG0606581000.01	1077	1506	1634	1412	925	967	1049	PON71035.1(MAP kinase kinase [Trema orientale])	GO:0004674(molecular_function:protein serine/threonine kinase activity); GO:0005524(molecular_function:ATP binding)	K13413	MKK4_5	map04016(MAPK signaling pathway - plant); map04626(Plant-pathogen interaction); map04075(Plant hormone signal transduction)	ENOG410XQ5A(T:Signal transduction mechanisms)	ENOG410XQ5A(mitogen-activated protein kinase kinase)	sp|Q8RXG3|M2K5_ARATH(Mitogen-activated protein kinase kinase 5 OS=Arabidopsis thaliana OX=3702 GN=MKK5 PE=1 SV=2)
FtPinG0100850600.01	3062	745	594	1253	2903	4031	4125	XP_010663114.1(PREDICTED: lysine-specific demethylase JMJ706 isoform X1 [Vitis vinifera])	GO:0008168(molecular_function:methyltransferase activity); GO:0022857(molecular_function:transmembrane transporter activity); GO:0005634(cellular_component:nucleus); GO:0016021(cellular_component:integral component of membrane)				ENOG41104I0(S:Function unknown)	ENOG41104I0(jumonji domain protein)	sp|Q336N8|JM706_ORYSJ(Lysine-specific demethylase JMJ706 OS=Oryza sativa subsp. japonica OX=39947 GN=JMJ706 PE=2 SV=1)
FtPinG0202103700.01	4462	4310	5329	4428	2778	2791	2590	XP_010049726.1(PREDICTED: pleiotropic drug resistance protein 2 [Eucalyptus grandis])	GO:0016021(cellular_component:integral component of membrane); GO:0016887(molecular_function:ATPase activity); GO:0005524(molecular_function:ATP binding)				COG0842(K:Transcription)	COG0842(TAF12 RNA polymerase II, TATA box binding protein (TBP)-associated factor)	sp|Q7PC87|AB34G_ARATH(ABC transporter G family member 34 OS=Arabidopsis thaliana OX=3702 GN=ABCG34 PE=2 SV=1)
FtPinG0403971100.01	1185	1407	1260	1073	2416	2317	2358	XP_021838442.1(uncharacterized protein LOC110778181 [Spinacia oleracea])	GO:0016021(cellular_component:integral component of membrane)	K07052	K07052		COG1266(P:Inorganic ion transport and metabolism)	COG1266(Transport of potassium into the cell (By similarity))
FtPinG0403748000.01	1301	907	810	1055	1885	2198	2362	XP_006447810.1(fasciclin-like arabinogalactan protein 2 [Citrus clementina])	GO:0046658(cellular_component:anchored component of plasma membrane); GO:0005774(cellular_component:vacuolar membrane)				ENOG410YBWT(M:Cell wall/membrane/envelope biogenesis)	ENOG410YBWT(Fasciclin-like arabinogalactan protein)	sp|Q9SU13|FLA2_ARATH(Fasciclin-like arabinogalactan protein 2 OS=Arabidopsis thaliana OX=3702 GN=FLA2 PE=2 SV=1)
FtPinG0403834900.01	1476	9944	10723	7562	5270	5118	5127	XP_024191725.1(alkaline/neutral invertase A, mitochondrial [Rosa chinensis])	GO:0033926(molecular_function:glycopeptide alpha-N-acetylgalactosaminidase activity); GO:0008152(biological_process:metabolic process); GO:0004564(molecular_function:beta-fructofuranosidase activity)				ENOG410XPYN(S:Function unknown)	ENOG410XPYN(glycopeptide alpha-N-acetylgalactosaminidase activity)	sp|Q9FXA8|INVA_ARATH(Alkaline/neutral invertase A, mitochondrial OS=Arabidopsis thaliana OX=3702 GN=INVA PE=1 SV=1)
FtPinG0404305600.01	1506	643	458	506	1145	1258	1426	XP_010667850.1(PREDICTED: proline-rich receptor-like protein kinase PERK15 [Beta vulgaris subsp. vulgaris])	GO:0006468(biological_process:protein phosphorylation); GO:0016021(cellular_component:integral component of membrane); GO:0005886(cellular_component:plasma membrane); GO:0005199(molecular_function:structural constituent of cell wall); GO:0004675(molecular_function:transmembrane receptor protein serine/threonine kinase activity); GO:0004674(molecular_function:protein serine/threonine kinase activi…				COG0515(T:Signal transduction mechanisms)	COG0515(Serine Threonine protein kinase)	sp|Q9LV48|PERK1_ARATH(Proline-rich receptor-like protein kinase PERK1 OS=Arabidopsis thaliana OX=3702 GN=PERK1 PE=1 SV=1)
FtPinG0201671600.01	895	1072	1684	1408	3396	3649	3105	XP_012085756.1(probable tyrosine-protein phosphatase At1g05000 [Jatropha curcas])	GO:0004725(molecular_function:protein tyrosine phosphatase activity)	K18045	SIW14, OCA3		COG2365(S:Function unknown)	COG2365(zinc finger)	sp|Q681Z2|DSP3_ARATH(Tyrosine-protein phosphatase DSP3 OS=Arabidopsis thaliana OX=3702 GN=DSP3 PE=1 SV=1)
FtPinG0707688300.01	1499	369	259	304	689	823	923	XP_023890187.1(F-box protein SKIP23-like [Quercus suber])					ENOG410ZMUJ(S:Function unknown); ENOG411162B(S:Function unknown)	ENOG410ZMUJ(F-box protein); ENOG411162B(F-box protein)	sp|Q6DR20|FB110_ARATH(F-box protein At2g17036 OS=Arabidopsis thaliana OX=3702 GN=At2g17036 PE=2 SV=1)
FtPinG0809145900.01	3053	1432	959	872	2537	3514	4438	XP_016711361.1(PREDICTED: cellulose synthase A catalytic subunit 8 [UDP-forming]-like [Gossypium hirsutum])	GO:0090379(biological_process:secondary cell wall biogenesis involved in seed trichome differentiation); GO:0016021(cellular_component:integral component of membrane); GO:0030244(biological_process:cellulose biosynthetic process); GO:0071555(biological_process:cell wall organization); GO:0006011(biological_process:UDP-glucose metabolic process); GO:0016760(molecular_function:cellulose synthase (U…	K10999	CESA		COG1215(U:Intracellular trafficking, secretion, and vesicular transport)	COG1215(Signal-recognition-particle assembly has a crucial role in targeting secretory proteins to the rough endoplasmic reticulum membrane (By similarity))	sp|Q8LPK5|CESA8_ARATH(Cellulose synthase A catalytic subunit 8 [UDP-forming] OS=Arabidopsis thaliana OX=3702 GN=CESA8 PE=1 SV=1)
FtPinG0100691600.01	1082	1146	926	853.82	475	410	402	XP_021770274.1(uncharacterized protein LOC110734428 [Chenopodium quinoa])					ENOG4111S35(S:Function unknown)	ENOG4111S35(Plant-specific domain TIGR01615 family protein)
FtPinG0606267400.01	2406	1711	1906	1713	1027	1159	1206	XP_010669778.1(PREDICTED: probable receptor-like protein kinase At5g59700 [Beta vulgaris subsp. vulgaris])	GO:0016021(cellular_component:integral component of membrane); GO:0004672(molecular_function:protein kinase activity); GO:0005524(molecular_function:ATP binding); GO:0005886(cellular_component:plasma membrane); GO:0046777(biological_process:protein autophosphorylation); GO:0009506(cellular_component:plasmodesma)				COG0515(S:Function unknown)	COG0515(membrane-associated kinase regulator)	sp|Q9LX66|HERK_ARATH(Receptor-like protein kinase HERK 1 OS=Arabidopsis thaliana OX=3702 GN=HERK1 PE=1 SV=1)
FtPinG0707960400.01	486	4712	4448	4266	1695	2103	2686	PPD93993.1(hypothetical protein GOBAR_DD08986 [Gossypium barbadense])					ENOG41104YN(S:Function unknown); ENOG4111ECQ(S:Function unknown)	ENOG41104YN(-); ENOG4111ECQ(-)
FtPinG0302845000.01	822	2274	2139	1865	3328	4041	3787	ESQ55718.1(hypothetical protein EUTSA_v10025789mg [Eutrema salsugineum])	GO:0005794(cellular_component:Golgi apparatus); GO:0006888(biological_process:ER to Golgi vesicle-mediated transport); GO:0005773(cellular_component:vacuole); GO:0006886(biological_process:intracellular protein transport); GO:0016020(cellular_component:membrane); GO:0003924(molecular_function:GTPase activity); GO:0032482(biological_process:Rab protein signal transduction); GO:0005886(cellular_com…	K07877	RAB2A		COG1100(S:Function unknown)	COG1100(-)	sp|P92963|RAB1C_ARATH(Ras-related protein RABB1c OS=Arabidopsis thaliana OX=3702 GN=RABB1C PE=1 SV=1)
FtPinG0808901000.01	522	127	143	141	323	318	411	XP_021631864.1(uncharacterized protein LOC110629262 [Manihot esculenta])	GO:0005634(cellular_component:nucleus); GO:0046982(molecular_function:protein heterodimerization activity); GO:0000786(cellular_component:nucleosome); GO:0003677(molecular_function:DNA binding)	K11253	H3		COG2036(B:Chromatin structure and dynamics)	COG2036(Core component of nucleosome. Nucleosomes wrap and compact DNA into chromatin, limiting DNA accessibility to the cellular machineries which require DNA as a template. Histones thereby play a central role in transcription regulation, DNA repair, DNA replication and chromosomal stability. DNA accessibility is regulated via a complex set of post-translational modifications of histones, also …	sp|P59226|H32_ARATH(Histone H3.2 OS=Arabidopsis thaliana OX=3702 GN=HTR2 PE=1 SV=2)
FtPinG0201847100.01	525	144	157	192	405	442	553	XP_023742118.1(uncharacterized protein LOC111890197 [Lactuca sativa])	GO:0005634(cellular_component:nucleus); GO:0046982(molecular_function:protein heterodimerization activity); GO:0000786(cellular_component:nucleosome); GO:0003677(molecular_function:DNA binding)	K11253	H3		COG2036(K:Transcription)	COG2036(Transcription factor)	sp|P68429|H32_MEDSA(Histone H3.2 OS=Medicago sativa OX=3879 GN=H3-1.1 PE=1 SV=2)
FtPinG0505376100.01	825	3341	3581	2997	1879	2242	2000	XP_012088760.1(NAC domain-containing protein 83 [Jatropha curcas])	GO:0006355(biological_process:regulation of transcription, DNA-templated); GO:0005634(cellular_component:nucleus); GO:0003677(molecular_function:DNA binding)				ENOG410YED8(I:Lipid transport and metabolism)	ENOG410YED8(Enoyl-CoA hydratase)	sp|Q9FY93|NAC83_ARATH(NAC domain-containing protein 83 OS=Arabidopsis thaliana OX=3702 GN=NAC083 PE=1 SV=1)
FtPinG0505439800.01	4150	17660	19441	15724	10567	12295	11449	XP_010681268.1(PREDICTED: protein GIGANTEA [Beta vulgaris subsp. vulgaris])	GO:0048586(biological_process:regulation of long-day photoperiodism, flowering); GO:2000028(biological_process:regulation of photoperiodism, flowering); GO:0005634(cellular_component:nucleus); GO:0042752(biological_process:regulation of circadian rhythm)	K12124	GI	map04712(Circadian rhythm - plant)	ENOG410YCNK(S:Function unknown)	ENOG410YCNK(gigantea)	sp|Q9SQI2|GIGAN_ARATH(Protein GIGANTEA OS=Arabidopsis thaliana OX=3702 GN=GI PE=1 SV=2)
FtPinG0606310400.01	1460	1018	897	983	1935	2527	3494	OMO61398.1(hypothetical protein CCACVL1_23547 [Corchorus capsularis])	GO:0016874(molecular_function:ligase activity)				ENOG410Z0AY(O:Posttranslational modification, protein turnover, chaperones)	ENOG410Z0AY(Calpain-like cysteine peptidase)
FtPinG0202033900.01	1290	5416.34	4950.26	4928.04	2053.1	2702.21	3054.43	XP_010683599.1(PREDICTED: probable protein phosphatase 2C 73 [Beta vulgaris subsp. vulgaris])	GO:0004722(molecular_function:protein serine/threonine phosphatase activity)				COG0631(T:Signal transduction mechanisms)	COG0631(Phosphatase)	sp|Q6NKS1|P2C65_ARATH(Probable protein phosphatase 2C 65 OS=Arabidopsis thaliana OX=3702 GN=At5g01700 PE=2 SV=1)
FtPinG0202350000.01	1258	487	445	448	806	1079	1088	CDP06876.1(unnamed protein product [Coffea canephora])	GO:0016810(molecular_function:hydrolase activity, acting on carbon-nitrogen (but not peptide) bonds); GO:0006807(biological_process:nitrogen compound metabolic process)	K13035	NIT4	map00460(Cyanoamino acid metabolism)	COG0388(S:Function unknown)	COG0388(photosystem i)	sp|Q42966|NRL4B_TOBAC(Bifunctional nitrilase/nitrile hydratase NIT4B OS=Nicotiana tabacum OX=4097 GN=NIT4B PE=2 SV=1)
FtPinG0202354700.01	2351	6173	6089	4773	3112	2818	3511	XP_002275098.1(PREDICTED: BEL1-like homeodomain protein 1 [Vitis vinifera])	GO:0006355(biological_process:regulation of transcription, DNA-templated); GO:0005634(cellular_component:nucleus); GO:0003677(molecular_function:DNA binding)				ENOG410XPMQ(K:Transcription)	ENOG410XPMQ(homeobox)	sp|Q9SJ56|BLH1_ARATH(BEL1-like homeodomain protein 1 OS=Arabidopsis thaliana OX=3702 GN=BLH1 PE=1 SV=1)
FtPinG0202278000.01	441	749.34	551.94	555.71	1508.43	1791.85	1371.39	XP_011030368.1(PREDICTED: uncharacterized protein LOC105129833 [Populus euphratica])					ENOG410Z862(S:Function unknown)	ENOG410Z862(-)
FtPinG0809137000.01	503	46	34	43	154	234	413	XP_028796686.1(ethylene-responsive transcription factor 12-like [Prosopis alba])	GO:0003700(molecular_function:transcription factor activity, sequence-specific DNA binding); GO:0005634(cellular_component:nucleus); GO:0003677(molecular_function:DNA binding)				ENOG41123N5(K:Transcription)	ENOG41123N5(Transcription factor)	sp|Q94ID6|ERF81_ARATH(Ethylene-responsive transcription factor 12 OS=Arabidopsis thaliana OX=3702 GN=ERF12 PE=1 SV=1)
FtPinG0202498100.01	1801	239	223	179	544	878	1451	OWM70623.1(hypothetical protein CDL15_Pgr014296 [Punica granatum])	GO:0005507(molecular_function:copper ion binding); GO:0016491(molecular_function:oxidoreductase activity)				COG2132(Q:Secondary metabolites biosynthesis, transport and catabolism)	COG2132(Multicopper oxidase)	sp|Q00624|ASOL_BRANA(L-ascorbate oxidase homolog OS=Brassica napus OX=3708 GN=Bp10 PE=2 SV=1)
FtPinG0302798500.01	1427	2024	1972	1839	1145	939	984	XP_010687699.1(PREDICTED: VAN3-binding protein [Beta vulgaris subsp. vulgaris])					ENOG410YE25(S:Function unknown)	ENOG410YE25(Pfam:DUF828)	sp|Q8W4K5|VAB_ARATH(VAN3-binding protein OS=Arabidopsis thaliana OX=3702 GN=VAB PE=1 SV=1)
FtPinG0101108500.01	516	63	53	64	218	226	181	XP_024196610.1(uncharacterized protein LOC112199868 [Rosa chinensis])					ENOG41113DC(S:Function unknown)	ENOG41113DC(Kelch repeat-containing F-box family protein)
FtPinG0505358800.01	702	58	34	39	169	233	393	XP_003543377.1(cysteine-rich repeat secretory protein 38 [Glycine max])					ENOG410YIB0(S:Function unknown)	ENOG410YIB0(cysteine-rich repeat secretory protein)	sp|Q9LRJ9|CRR38_ARATH(Cysteine-rich repeat secretory protein 38 OS=Arabidopsis thaliana OX=3702 GN=CRRSP38 PE=2 SV=1)
FtPinG0101027900.01	1525	25	22	14	108	132	273	XP_028082257.1(endoglucanase 8-like isoform X1 [Camellia sinensis])	GO:0008810(molecular_function:cellulase activity); GO:0030245(biological_process:cellulose catabolic process)	K01179	E3.2.1.4	map00500(Starch and sucrose metabolism)	ENOG410YBFA(G:Carbohydrate transport and metabolism)	ENOG410YBFA(Hydrolase, hydrolyzing O-glycosyl compounds)	sp|Q9CAC1|GUN8_ARATH(Endoglucanase 8 OS=Arabidopsis thaliana OX=3702 GN=CEL1 PE=2 SV=1)
FtPinG0505006100.01	1435	884	854	872	1410	1563	1735	XP_021846771.1(eukaryotic translation initiation factor 4B3 [Spinacia oleracea])	GO:0016021(cellular_component:integral component of membrane); GO:0003743(molecular_function:translation initiation factor activity)				ENOG410YH0I(S:Function unknown)	ENOG410YH0I(Plant specific eukaryotic initiation factor 4B)	sp|Q9SZP8|IF4B3_ARATH(Eukaryotic translation initiation factor 4B3 OS=Arabidopsis thaliana OX=3702 GN=EIF4B3 PE=1 SV=1)
FtPinG0202337000.01	1542	780	458	1074	2546	4085	4688	XP_021759410.1(cytochrome P450 94B3-like [Chenopodium quinoa])	GO:0005506(molecular_function:iron ion binding); GO:0016705(molecular_function:oxidoreductase activity, acting on paired donors, with incorporation or reduction of molecular oxygen); GO:0016021(cellular_component:integral component of membrane); GO:0004497(molecular_function:monooxygenase activity); GO:0020037(molecular_function:heme binding)	K20665	CYP94B		COG2124(S:Function unknown)	COG2124(Rubredoxin)	sp|Q9FMV7|C94B1_ARATH(Cytochrome P450 94B1 OS=Arabidopsis thaliana OX=3702 GN=CYP94B1 PE=1 SV=1)
FtPinG0202142300.01	1462	8059	7881.14	7264	11011	11698	11967.5	AGI15325.1(actin 1 [Dionaea muscipula])	GO:0005737(cellular_component:cytoplasm); GO:0005856(cellular_component:cytoskeleton); GO:0005524(molecular_function:ATP binding)	K10355	ACTF		COG5277(Z:Cytoskeleton)	COG5277(Actin-related protein)	sp|P53492|ACT7_ARATH(Actin-7 OS=Arabidopsis thaliana OX=3702 GN=ACT7 PE=1 SV=1)
FtPinG0808893000.01	3758	1058	1196	1050	659	681	715	EOY32930.1(Regulator of chromosome condensation (RCC1) family with FYVE zinc finger domain isoform 1 [Theobroma cacao])	GO:0046872(molecular_function:metal ion binding); GO:0016874(molecular_function:ligase activity)				COG5184(D:Cell cycle control, cell division, chromosome partitioning); COG5184(Z:Cytoskeleton)	COG5184(regulator of chromosome condensation); COG5184(regulator of chromosome condensation)	sp|Q947D2|PRAF1_ARATH(PH, RCC1 and FYVE domains-containing protein 1 OS=Arabidopsis thaliana OX=3702 GN=PRAF1 PE=1 SV=1)
FtPinG0404703000.01	1605	1256	1261	1036	1907	1968	2037	XP_021755142.1(non-specific phospholipase C4-like [Chenopodium quinoa])	GO:0016788(molecular_function:hydrolase activity, acting on ester bonds)	K01114	plc	map00565(Ether lipid metabolism); map00564(Glycerophospholipid metabolism); map00562(Inositol phosphate metabolism)	COG3511(S:Function unknown)	COG3511(Non-specific lipid-transfer protein-like protein)	sp|Q9SRQ7|NPC4_ARATH(Non-specific phospholipase C4 OS=Arabidopsis thaliana OX=3702 GN=NPC4 PE=1 SV=1)
FtPinG0403939600.01	3883	1439	1554	1896	4288.57	3939	3565	XP_010688391.1(PREDICTED: ABC transporter B family member 11 isoform X1 [Beta vulgaris subsp. vulgaris])	GO:0042626(molecular_function:ATPase activity, coupled to transmembrane movement of substances); GO:0016021(cellular_component:integral component of membrane); GO:0016887(molecular_function:ATPase activity); GO:0005524(molecular_function:ATP binding); GO:0005886(cellular_component:plasma membrane)	K05658	ABCB1, CD243	map02010(ABC transporters)	COG1132(S:Function unknown)	COG1132(Family with sequence similarity 192, member A)	sp|Q9FWX7|AB11B_ARATH(ABC transporter B family member 11 OS=Arabidopsis thaliana OX=3702 GN=ABCB11 PE=2 SV=1)
FtPinG0303490200.01	1637	1285	1045	1469	2665	3933	4095	XP_021645661.1(aspartic proteinase-like protein 2 [Hevea brasiliensis])	GO:0006508(biological_process:proteolysis); GO:0016021(cellular_component:integral component of membrane); GO:0004190(molecular_function:aspartic-type endopeptidase activity); GO:0030163(biological_process:protein catabolic process)				ENOG410XNV7(E:Amino acid transport and metabolism)	ENOG410XNV7(carboxy-peptidase)	sp|Q9S9K4|ASPL2_ARATH(Aspartic proteinase-like protein 2 OS=Arabidopsis thaliana OX=3702 GN=At1g65240 PE=3 SV=2)
FtPinG0506055900.01	1929	5785.37	4714	4716.66	9054.91	11256	13733.67	PSS06286.1(Succinate-semialdehyde dehydrogenase [Actinidia chinensis var. chinensis])	GO:0005739(cellular_component:mitochondrion); GO:0004777(molecular_function:succinate-semialdehyde dehydrogenase (NAD+) activity); GO:0009013(molecular_function:succinate-semialdehyde dehydrogenase [NAD(P)+] activity); GO:0009450(biological_process:gamma-aminobutyric acid catabolic process); GO:0006081(biological_process:cellular aldehyde metabolic process)	K17761	SSADH	map00250(Alanine, aspartate and glutamate metabolism); map00650(Butanoate metabolism)	COG1012(G:Carbohydrate transport and metabolism)	COG1012(glyceraldehyde3phosphate dehydrogenase)	sp|Q9SAK4|SSDH_ARATH(Succinate-semialdehyde dehydrogenase, mitochondrial OS=Arabidopsis thaliana OX=3702 GN=ALDH5F1 PE=1 SV=2)
FtPinG0707977400.01	1213	1761	1451	1338	2772	2859	3350	XP_002516985.1(proline-rich protein 2 isoform X1 [Ricinus communis])	GO:0038023(molecular_function:signaling receptor activity); GO:0009738(biological_process:abscisic acid-activated signaling pathway); GO:0006952(biological_process:defense response); GO:0004864(molecular_function:protein phosphatase inhibitor activity); GO:0030001(biological_process:metal ion transport); GO:0046872(molecular_function:metal ion binding); GO:0010427(molecular_function:abscisic acid…				ENOG410YVNX(S:Function unknown)	ENOG410YVNX(Heavy-metal-associated domain)	sp|O65657|HIP23_ARATH(Heavy metal-associated isoprenylated plant protein 23 OS=Arabidopsis thaliana OX=3702 GN=HIPP23 PE=1 SV=1)
FtPinG0404761700.01	696	5855	4873	4491	1335	1962	2536	TKS07519.1(mangrin family protein [Populus alba])	GO:0046423(molecular_function:allene-oxide cyclase activity); GO:0009695(biological_process:jasmonic acid biosynthetic process)	K10525	AOC	map00592(alpha-Linolenic acid metabolism)	ENOG4111X07(S:Function unknown)	ENOG4111X07(Transferase)	sp|Q9LS01|AOC3_ARATH(Allene oxide cyclase 3, chloroplastic OS=Arabidopsis thaliana OX=3702 GN=AOC3 PE=2 SV=1)
FtPinG0505654100.01	681	84	74	53	199	219	264	XP_002516985.1(proline-rich protein 2 isoform X1 [Ricinus communis])	GO:0046872(molecular_function:metal ion binding); GO:0030001(biological_process:metal ion transport)				ENOG410YVNX(S:Function unknown)	ENOG410YVNX(expressed protein)	sp|O65657|HIP23_ARATH(Heavy metal-associated isoprenylated plant protein 23 OS=Arabidopsis thaliana OX=3702 GN=HIPP23 PE=1 SV=1)
FtPinG0808438400.01	1782	460	425	578	1078	1472	1808	EOY34663.1(Peroxidase 68 [Theobroma cacao])	GO:0046872(molecular_function:metal ion binding); GO:0042744(biological_process:hydrogen peroxide catabolic process); GO:0004601(molecular_function:peroxidase activity); GO:0020037(molecular_function:heme binding); GO:0006979(biological_process:response to oxidative stress)	K00430	E1.11.1.7	map00940(Phenylpropanoid biosynthesis)			sp|A7NY33|PER4_VITVI(Peroxidase 4 OS=Vitis vinifera OX=29760 GN=GSVIVT00023967001 PE=1 SV=1)
FtPinG0302856400.01	2860	3751	3855	3414	2381	2621	2500	XP_021722567.1(protein MEI2-like 5 isoform X2 [Chenopodium quinoa])	GO:0003723(molecular_function:RNA binding)				ENOG4111R9F(S:Function unknown)	ENOG4111R9F(Rna-binding protein)	sp|Q6ZI17|OML2_ORYSJ(Protein MEI2-like 2 OS=Oryza sativa subsp. japonica OX=39947 GN=ML2 PE=2 SV=1)
FtPinG0101093300.01	1049	4894	5902	4011	2216	2814	2264	XP_010682574.1(PREDICTED: probable xyloglucan endotransglucosylase/hydrolase protein 33 [Beta vulgaris subsp. vulgaris])	GO:0009831(biological_process:plant-type cell wall modification involved in multidimensional cell growth); GO:0042546(biological_process:cell wall biogenesis); GO:0005887(cellular_component:integral component of plasma membrane); GO:0005618(cellular_component:cell wall); GO:0048046(cellular_component:apoplast); GO:0071555(biological_process:cell wall organization); GO:0016762(molecular_function:x…	K08235	E2.4.1.207		COG2273(S:Function unknown)	COG2273(solute carrier family 29 (nucleoside transporters), member)	sp|Q8LC45|XTH33_ARATH(Probable xyloglucan endotransglucosylase/hydrolase protein 33 OS=Arabidopsis thaliana OX=3702 GN=XTH33 PE=2 SV=2)
FtPinG0101130800.01	920	701	527	419	1306	1567	1359	XP_010681154.1(PREDICTED: uncharacterized protein LOC104896146 [Beta vulgaris subsp. vulgaris])	GO:0006284(biological_process:base-excision repair); GO:0008725(molecular_function:DNA-3-methyladenine glycosylase activity)	K01246	tag	map03410(Base excision repair)	COG2818(S:Function unknown)	COG2818(Phosphatidylinositol 4-kinase type)	sp|Q7VG78|GUAA_HELHP(Probable GMP synthase [glutamine-hydrolyzing] OS=Helicobacter hepaticus (strain ATCC 51449 / 3B1) OX=235279 GN=guaA PE=3 SV=1)
FtPinG0606306800.01	2195	14576.23	15722.48	14057.3	10340.8	11015.74	11185.22	XP_007204996.2(YTH domain-containing family protein 1 isoform X1 [Prunus persica])	GO:0003723(molecular_function:RNA binding)				ENOG410YABQ(K:Transcription)	ENOG410YABQ(Purine-rich element binding protein)	sp|Q9LJE5|ECT2_ARATH(YTH domain-containing protein ECT2 OS=Arabidopsis thaliana OX=3702 GN=ECT2 PE=1 SV=1)
FtPinG0707895200.01	1204	670	1017	723	338	309	384	XP_010253282.1(PREDICTED: WAT1-related protein At2g39510-like [Nelumbo nucifera])	GO:0022857(molecular_function:transmembrane transporter activity); GO:0016021(cellular_component:integral component of membrane)						sp|O80638|WTR14_ARATH(WAT1-related protein At2g39510 OS=Arabidopsis thaliana OX=3702 GN=At2g39510 PE=2 SV=1)
FtPinG0809142100.01	1275	371	170	213	782	1155	1345	XP_021762709.1(basic 7S globulin-like [Chenopodium quinoa])	GO:0016021(cellular_component:integral component of membrane); GO:0004190(molecular_function:aspartic-type endopeptidase activity)				ENOG410XNV7(O:Posttranslational modification, protein turnover, chaperones)	ENOG410XNV7(aspartic)	sp|Q9FSH9|CONG1_LUPAL(Gamma conglutin 1 OS=Lupinus albus OX=3870 GN=Cgamma PE=1 SV=1)
FtPinG0202477300.01	1925	163	176	274	837	915	615	KDO58410.1(hypothetical protein CISIN_1g007997mg [Citrus sinensis])	GO:0046872(molecular_function:metal ion binding); GO:0003723(molecular_function:RNA binding)				ENOG410YDMG(S:Function unknown)	ENOG410YDMG(zinc finger CCCH domain-containing protein)	sp|Q9SJ41|C3H18_ARATH(Zinc finger CCCH domain-containing protein 18 OS=Arabidopsis thaliana OX=3702 GN=At2g05160 PE=2 SV=1)
FtPinG0202483900.01	1707	4583	3476	4342	1988	2072	2047	XP_018819513.1(PREDICTED: uncharacterized protein LOC108990109 isoform X1 [Juglans regia])	GO:0008173(molecular_function:RNA methyltransferase activity); GO:0016021(cellular_component:integral component of membrane); GO:0008270(molecular_function:zinc ion binding); GO:0006396(biological_process:RNA processing); GO:0003723(molecular_function:RNA binding)				COG5183(O:Posttranslational modification, protein turnover, chaperones)	COG5183((Membrane-Associated Ring finger (C3HC4)))
FtPinG0100340400.01	354	30	17	21	101	122	130	XP_015867679.1(auxin-responsive protein SAUR76-like [Ziziphus jujuba])	GO:0009733(biological_process:response to auxin); GO:0030307(biological_process:positive regulation of cell growth); GO:0005634(cellular_component:nucleus); GO:0019897(cellular_component:extrinsic component of plasma membrane); GO:0005737(cellular_component:cytoplasm)				ENOG410YYZF(S:Function unknown)	ENOG410YYZF(- Auxin-responsive SAUR gene family member, expressed)	sp|Q29PU2|SAU76_ARATH(Auxin-responsive protein SAUR76 OS=Arabidopsis thaliana OX=3702 GN=SAUR76 PE=1 SV=1)
FtPinG0809172400.01	1299	1648	1458	1316	590	710	869	XP_009338860.1(PREDICTED: probable xyloglucan 6-xylosyltransferase 5 [Pyrus x bretschneideri])	GO:0016021(cellular_component:integral component of membrane); GO:0016757(molecular_function:transferase activity, transferring glycosyl groups)	K08238	XXT				sp|Q9CA75|XXT5_ARATH(Probable xyloglucan 6-xylosyltransferase 5 OS=Arabidopsis thaliana OX=3702 GN=XXT5 PE=1 SV=1)
FtPinG0202125600.01	1355	75	71	70	195	245	356	AXJ94105.1(NAC domain containing transcription factor NAC5 [Fagopyrum tataricum])	GO:0006355(biological_process:regulation of transcription, DNA-templated); GO:0005634(cellular_component:nucleus); GO:0003677(molecular_function:DNA binding)				ENOG410YBF6(S:Function unknown)	ENOG410YBF6(NAC domain-containing protein)	sp|Q9SL41|NAC37_ARATH(NAC domain-containing protein 37 OS=Arabidopsis thaliana OX=3702 GN=NAC037 PE=1 SV=1)
FtPinG0202017400.01	2655	3203	3327.5	4442.29	7677.48	9656.51	9802	PSS17697.1(Receptor-like protein kinase [Actinidia chinensis var. chinensis])	GO:0016021(cellular_component:integral component of membrane); GO:0005524(molecular_function:ATP binding); GO:0004672(molecular_function:protein kinase activity)				COG0515(S:Function unknown)	COG0515(-)	sp|Q9SCZ4|FERON_ARATH(Receptor-like protein kinase FERONIA OS=Arabidopsis thaliana OX=3702 GN=FER PE=1 SV=1)
FtPinG0100246500.01	780	669	484	786	1615	2520	2126	XP_021755125.1(LOB domain-containing protein 40-like [Chenopodium quinoa])					ENOG410YBK4(I:Lipid transport and metabolism)	ENOG410YBK4(alpha beta hydrolase fold)	sp|Q9ZW96|LBD40_ARATH(LOB domain-containing protein 40 OS=Arabidopsis thaliana OX=3702 GN=LBD40 PE=2 SV=1)
FtPinG0303215000.01	354	1621	1783	1507	1045	978	1065
FtPinG0101104800.01	991	205	279	201	1045	781	575	XP_021904677.1(homeobox-leucine zipper protein HAT5-like isoform X2 [Carica papaya])	GO:0003700(molecular_function:transcription factor activity, sequence-specific DNA binding); GO:0043565(molecular_function:sequence-specific DNA binding); GO:0005634(cellular_component:nucleus)	K09338	HD-ZIP		ENOG410Z2UE(K:Transcription)	ENOG410Z2UE(homeobox-leucine zipper protein)	sp|P46668|ATHB6_ARATH(Homeobox-leucine zipper protein ATHB-6 OS=Arabidopsis thaliana OX=3702 GN=ATHB-6 PE=1 SV=1)
FtPinG0404342500.01	1167	504	459	346	172	193	202	XP_021728194.1(12-oxophytodienoate reductase 3-like [Chenopodium quinoa])	GO:0048443(biological_process:stamen development); GO:0031408(biological_process:oxylipin biosynthetic process); GO:0016629(molecular_function:12-oxophytodienoate reductase activity); GO:0009620(biological_process:response to fungus); GO:0005777(cellular_component:peroxisome); GO:0009695(biological_process:jasmonic acid biosynthetic process); GO:0010193(biological_process:response to ozone); GO:0…	K05894	OPR	map00592(alpha-Linolenic acid metabolism)	COG1902(Q:Secondary metabolites biosynthesis, transport and catabolism)	COG1902(Cytochrome p450)	sp|Q9FEW9|OPR3_SOLLC(12-oxophytodienoate reductase 3 OS=Solanum lycopersicum OX=4081 GN=OPR3 PE=1 SV=1)
FtPinG0202001800.01	921	31	24	50	158	196	301	TKY75023.1(carbohydrate esterase [Spatholobus suberectus])	GO:0016021(cellular_component:integral component of membrane)				ENOG410XWVU(S:Function unknown)	ENOG410XWVU(Domain of unknown function (DUF303))	sp|Q8L9J9|CAES_ARATH(Probable carbohydrate esterase At4g34215 OS=Arabidopsis thaliana OX=3702 GN=At4g34215 PE=1 SV=2)
FtPinG0201842700.01	1335	83	56	35	241	317	640	KMT13169.1(hypothetical protein BVRB_4g085750 [Beta vulgaris subsp. vulgaris])	GO:0048544(biological_process:recognition of pollen)				ENOG410YGSV(S:Function unknown)	ENOG410YGSV(Curculin-like mannose-binding lectin family protein)	sp|Q9ZVA5|EP1L4_ARATH(EP1-like glycoprotein 4 OS=Arabidopsis thaliana OX=3702 GN=At1g78860 PE=3 SV=1)
FtPinG0809184200.01	1986	1032.85	1238.89	1001.77	582.17	486.81	630.26	EOY03673.1(Exocyst subunit exo70 family protein E1 [Theobroma cacao])	GO:0015031(biological_process:protein transport); GO:0006887(biological_process:exocytosis); GO:0000145(cellular_component:exocyst)	K07195	EXOC7, EXO70		ENOG410YIGI(S:Function unknown)	ENOG410YIGI(exocyst complex)	sp|Q9FNR3|E70E2_ARATH(Exocyst complex component EXO70E2 OS=Arabidopsis thaliana OX=3702 GN=EXO70E2 PE=1 SV=1)
FtPinG0808411100.01	925	1518.3	1100.1	1648.72	145.43	398.96	381.16	XP_010668001.1(PREDICTED: probable xyloglucan endotransglucosylase/hydrolase protein 23 [Beta vulgaris subsp. vulgaris])	GO:0042546(biological_process:cell wall biogenesis); GO:0005618(cellular_component:cell wall); GO:0048046(cellular_component:apoplast); GO:0071555(biological_process:cell wall organization); GO:0016762(molecular_function:xyloglucan:xyloglucosyl transferase activity); GO:0004553(molecular_function:hydrolase activity, hydrolyzing O-glycosyl compounds); GO:0010411(biological_process:xyloglucan metab…	K14504	TCH4	map04075(Plant hormone signal transduction)	COG2273(G:Carbohydrate transport and metabolism)	COG2273(hydrolase family 16)	sp|Q38857|XTH22_ARATH(Xyloglucan endotransglucosylase/hydrolase protein 22 OS=Arabidopsis thaliana OX=3702 GN=XTH22 PE=1 SV=1)
FtPinG0404300800.01	2085	957	909	1216	2117	3313	3105	XP_021662081.1(synaptotagmin-1-like [Hevea brasiliensis])	GO:0016021(cellular_component:integral component of membrane); GO:0008289(molecular_function:lipid binding); GO:0006869(biological_process:lipid transport)				COG5038(S:Function unknown)	COG5038(Domain-Containing protein)	sp|Q9SKR2|SYT1_ARATH(Synaptotagmin-1 OS=Arabidopsis thaliana OX=3702 GN=SYT1 PE=1 SV=2)
FtPinG0302684800.01	1439	277	276	271	580	1101	1368	XP_009602210.1(PREDICTED: probable anion transporter 3, chloroplastic [Nicotiana tomentosiformis])	GO:0016021(cellular_component:integral component of membrane); GO:0009536(cellular_component:plastid); GO:0005315(molecular_function:inorganic phosphate transmembrane transporter activity); GO:0055085(biological_process:transmembrane transport)	K08193	SLC17A		ENOG410XPWC(S:Function unknown)	ENOG410XPWC(Membrane)	sp|Q7XJR2|ANTR3_ARATH(Probable anion transporter 3, chloroplastic OS=Arabidopsis thaliana OX=3702 GN=ANTR3 PE=2 SV=2)
FtPinG0607007400.01	1590	117	132	136	312	311	309	XP_021740013.1(protein O-linked-mannose beta-1,4-N-acetylglucosaminyltransferase 2-like [Chenopodium quinoa])	GO:0016757(molecular_function:transferase activity, transferring glycosyl groups)				ENOG410ZHQA(S:Function unknown)	ENOG410ZHQA(glycosyltransferase)	sp|Q10I20|XAT3_ORYSJ(Alpha-1,3-arabinosyltransferase XAT3 OS=Oryza sativa subsp. japonica OX=39947 GN=XAT3 PE=1 SV=1)
FtPinG0606856900.01	2089	2040	2173	1869.99	3319	4309	5225	XP_010672024.1(PREDICTED: monocopper oxidase-like protein SKS1 [Beta vulgaris subsp. vulgaris])	GO:0008447(molecular_function:L-ascorbate oxidase activity); GO:0016021(cellular_component:integral component of membrane); GO:0005507(molecular_function:copper ion binding); GO:0016491(molecular_function:oxidoreductase activity)				COG2132(L:Replication, recombination and repair)	COG2132(Retrotransposon protein)	sp|Q8VXX5|SKS1_ARATH(Monocopper oxidase-like protein SKS1 OS=Arabidopsis thaliana OX=3702 GN=SKS1 PE=2 SV=1)
FtPinG0202034100.01	1827	5105	4901	4892	2329	3045	3120	OVA07135.1(hypothetical protein BVC80_1289g54 [Macleaya cordata])	GO:0016787(molecular_function:hydrolase activity)				ENOG4112BY6(S:Function unknown)	ENOG4112BY6(-)
FtPinG0404783300.01	1337	154	149	140	368	334	334	THU74884.1(hypothetical protein C4D60_Mb04t38100 [Musa balbisiana])	GO:0006457(biological_process:protein folding); GO:0031072(molecular_function:heat shock protein binding); GO:0005829(cellular_component:cytosol); GO:0016020(cellular_component:membrane); GO:0051082(molecular_function:unfolded protein binding); GO:0009408(biological_process:response to heat); GO:0046872(molecular_function:metal ion binding); GO:0005524(molecular_function:ATP binding)	K09503	DNAJA2	map04141(Protein processing in endoplasmic reticulum)	COG0484(O:Posttranslational modification, protein turnover, chaperones)	COG0484(ATP binding to DnaK triggers the release of the substrate protein, thus completing the reaction cycle. Several rounds of ATP-dependent interactions between DnaJ, DnaK and GrpE are required for fully efficient folding. Also involved, together with DnaK and GrpE, in the DNA replication of plasmids through activation of initiation proteins (By similarity))	sp|P43644|DNJH_ATRNU(DnaJ protein homolog ANJ1 OS=Atriplex nummularia OX=3553 PE=2 SV=1)
FtPinG0302735300.01	3722	2644.31	3030.15	2262.22	1601.37	1573.24	1601	XP_021724473.1(histidine kinase 2-like [Chenopodium quinoa])	GO:0048509(biological_process:regulation of meristem development); GO:0080117(biological_process:secondary growth); GO:0010087(biological_process:phloem or xylem histogenesis); GO:0000155(molecular_function:phosphorelay sensor kinase activity); GO:0016021(cellular_component:integral component of membrane); GO:0009636(biological_process:response to toxic substance); GO:0010271(biological_process:r…	K14489	AHK2_3_4	map04075(Plant hormone signal transduction)	COG0642(S:Function unknown)	COG0642(OBERON-like protein-like)	sp|Q9C5U2|AHK2_ARATH(Histidine kinase 2 OS=Arabidopsis thaliana OX=3702 GN=AHK2 PE=1 SV=1)
FtPinG0404412400.01	1502	6326.06	6806.9	7351.28	13307.14	14408.53	12280.13	XP_021676734.1(glucan endo-1,3-beta-glucosidase 11-like [Hevea brasiliensis])	GO:0016021(cellular_component:integral component of membrane); GO:0005975(biological_process:carbohydrate metabolic process); GO:0004553(molecular_function:hydrolase activity, hydrolyzing O-glycosyl compounds)				ENOG410YA4N(G:Carbohydrate transport and metabolism)	ENOG410YA4N(glucan endo-1-3-beta-glucosidase)	sp|Q8L868|E1311_ARATH(Glucan endo-1,3-beta-glucosidase 11 OS=Arabidopsis thaliana OX=3702 GN=At1g32860 PE=2 SV=1)
FtPinG0809028200.01	1484	1232	1346	1198	769	807	750	XP_010692790.1(PREDICTED: phosphatidate phosphatase PAH2 isoform X1 [Beta vulgaris subsp. vulgaris])	GO:0048046(cellular_component:apoplast); GO:0016020(cellular_component:membrane); GO:0016036(biological_process:cellular response to phosphate starvation); GO:0019375(biological_process:galactolipid biosynthetic process); GO:0008654(biological_process:phospholipid biosynthetic process)	K15728	LPIN	map00564(Glycerophospholipid metabolism); map00561(Glycerolipid metabolism)	COG5083(S:Function unknown)	COG5083(phosphatidylinositol transfer protein)	sp|Q9FMN2|PAH2_ARATH(Phosphatidate phosphatase PAH2 OS=Arabidopsis thaliana OX=3702 GN=PAH2 PE=1 SV=1)
FtPinG0404116500.01	942	660	683	560	1037	1157	1112	XP_021740805.1(KH domain-containing protein At5g56140-like isoform X2 [Chenopodium quinoa])	GO:0005634(cellular_component:nucleus); GO:0003723(molecular_function:RNA binding)	K14945	QKI		COG5176(A:RNA processing and modification)	COG5176(mRNA processing)	sp|Q9FKT4|QKIL2_ARATH(KH domain-containing protein At5g56140 OS=Arabidopsis thaliana OX=3702 GN=At5g56140 PE=2 SV=1)
FtPinG0403924100.01	1539	1387.9	1357.91	1612.98	667	719	824	XP_010679199.1(PREDICTED: cytochrome P450 94A2 [Beta vulgaris subsp. vulgaris])	GO:0005506(molecular_function:iron ion binding); GO:0016705(molecular_function:oxidoreductase activity, acting on paired donors, with incorporation or reduction of molecular oxygen); GO:0016021(cellular_component:integral component of membrane); GO:0020037(molecular_function:heme binding)	K20769	CYP94A5	map00073(Cutin, suberine and wax biosynthesis)	COG2124(Q:Secondary metabolites biosynthesis, transport and catabolism)	COG2124(Cytochrome p450)	sp|O81117|C94A1_VICSA(Cytochrome P450 94A1 OS=Vicia sativa OX=3908 GN=CYP94A1 PE=2 SV=2)
FtPinG0606538500.01	954	96	95	77	207	265	252	APZ74340.1(MYB15 transcription factor [Fagopyrum tataricum])	GO:0043565(molecular_function:sequence-specific DNA binding); GO:0044212(molecular_function:transcription regulatory region DNA binding); GO:0003700(molecular_function:transcription factor activity, sequence-specific DNA binding); GO:0005634(cellular_component:nucleus); GO:0030154(biological_process:cell differentiation); GO:0003677(molecular_function:DNA binding)	K09422	MYBP		COG5147(K:Transcription)	COG5147(Myblike DNAbinding domain containing protein)	sp|P81393|MYB08_ANTMA(Myb-related protein 308 OS=Antirrhinum majus OX=4151 GN=MYB308 PE=2 SV=1)
FtPinG0404857100.01	3137	878	860	1091	1906	2267	2126	XP_021612681.1(filament-like plant protein 4 [Manihot esculenta])					ENOG410YCYU(S:Function unknown)	ENOG410YCYU(filament-like plant protein)	sp|Q0WSY2|FPP4_ARATH(Filament-like plant protein 4 OS=Arabidopsis thaliana OX=3702 GN=FPP4 PE=1 SV=1)
FtPinG0201537400.01	1484	727	996	568	312	261	231	XP_023750273.1(beta-amyrin 28-oxidase-like [Lactuca sativa])	GO:0005506(molecular_function:iron ion binding); GO:0016705(molecular_function:oxidoreductase activity, acting on paired donors, with incorporation or reduction of molecular oxygen); GO:0016021(cellular_component:integral component of membrane); GO:0004497(molecular_function:monooxygenase activity); GO:0020037(molecular_function:heme binding)				COG2124(S:Function unknown)	COG2124(-)	sp|A5BFI4|C7A17_VITVI(Beta-amyrin 28-monooxygenase OS=Vitis vinifera OX=29760 GN=CYP716A17 PE=1 SV=2)
FtPinG0606722800.01	417	238	189	203	625	593	473	XP_012091677.1(glutaredoxin-C9 [Jatropha curcas])	GO:0045454(biological_process:cell redox homeostasis); GO:0015035(molecular_function:protein disulfide oxidoreductase activity); GO:0005623(cellular_component:cell); GO:0009055(molecular_function:electron carrier activity)	K03676	grxC, GLRX, GLRX2		COG0695(S:Function unknown)	COG0695(Retrotransposon protein)	sp|Q9SGP6|GRXC9_ARATH(Glutaredoxin-C9 OS=Arabidopsis thaliana OX=3702 GN=GRXC9 PE=1 SV=1)
FtPinG0505665300.01	339	474	458	449	879	811.16	877	PPS05776.1(hypothetical protein GOBAR_AA14875 [Gossypium barbadense])	GO:0003735(molecular_function:structural constituent of ribosome); GO:0006412(biological_process:translation); GO:0005840(cellular_component:ribosome)	K02924	RP-L39e, RPL39	map03010(Ribosome)	COG2167(J:Translation, ribosomal structure and biogenesis)	COG2167(Ribosomal protein)	sp|Q5SMI4|RL393_ORYSJ(60S ribosomal protein L39-3 OS=Oryza sativa subsp. japonica OX=39947 GN=RPL39C PE=3 SV=1)
FtPinG0302565000.01	641	936	1128	654	396	351	359
FtPinG0708065600.01	1333	1048	1077	669	373	275	226	XP_028092671.1(probable N-acetyltransferase HLS1 [Camellia sinensis])	GO:0016740(molecular_function:transferase activity); GO:0016747(molecular_function:transferase activity, transferring acyl groups other than amino-acyl groups)				ENOG410YF8W(S:Function unknown)	ENOG410YF8W(Acetyltransferase (GNAT) family)	sp|O64815|HLS1L_ARATH(Probable N-acetyltransferase HLS1-like OS=Arabidopsis thaliana OX=3702 GN=At2g23060 PE=2 SV=1)
FtPinG0606554700.01	1594	30041	27033	29367	9647	14635	15555	AAB96658.1(1-aminocyclopropane-1-carboxylate synthase [Rumex palustris])	GO:0003824(molecular_function:catalytic activity); GO:0009058(biological_process:biosynthetic process); GO:0030170(molecular_function:pyridoxal phosphate binding); GO:0008483(molecular_function:transaminase activity)	K20772	ACS1_2_6	map00270(Cysteine and methionine metabolism); map04016(MAPK signaling pathway - plant)	COG0436(S:Function unknown)	COG0436(F-box and WD repeat domain containing 7, E3 ubiquitin protein ligase)	sp|P31531|1A1C_SOYBN(1-aminocyclopropane-1-carboxylate synthase OS=Glycine max OX=3847 GN=ACS1 PE=2 SV=1)
FtPinG0808802100.01	381	147	184	102	404	399	388	KMS97543.1(hypothetical protein BVRB_5g126040 [Beta vulgaris subsp. vulgaris])	GO:0016021(cellular_component:integral component of membrane)				ENOG410Y32D(S:Function unknown)	ENOG410Y32D(-)
FtPinG0303183600.01	1352	7732	6382	6706	11956	18050	16443	XP_021771536.1(probable choline kinase 1 [Chenopodium quinoa])	GO:0016301(molecular_function:kinase activity)	K14156	CHK	map00564(Glycerophospholipid metabolism)	COG0510(O:Posttranslational modification, protein turnover, chaperones)	COG0510(capping protein)	sp|Q9SZ92|CK3_ARATH(Probable choline kinase 3 OS=Arabidopsis thaliana OX=3702 GN=At4g09760 PE=2 SV=1)
FtPinG0201909500.01	1343	682	914	648	375	352	339	XP_028087985.1(bifunctional nuclease 2-like [Camellia sinensis])	GO:0004518(molecular_function:nuclease activity)				ENOG4110AP6(S:Function unknown)	ENOG4110AP6(Bifunctional nuclease with both RNase and DNase activites. Involved in basal defense response. Participates in abscisic acid-derived callose deposition following infection by a necrotrophic pathogen)	sp|Q93VH2|BBD2_ARATH(Bifunctional nuclease 2 OS=Arabidopsis thaliana OX=3702 GN=BBD2 PE=2 SV=1)
FtPinG0403797500.01	2649	171.06	205	144	346	433.99	455	XP_010694190.1(PREDICTED: putative disease resistance protein RGA3 [Beta vulgaris subsp. vulgaris])	GO:0043531(molecular_function:ADP binding)				COG4886(S:Function unknown)	COG4886(leucine Rich Repeat)	sp|Q7XA42|RGA1_SOLBU(Putative disease resistance protein RGA1 OS=Solanum bulbocastanum OX=147425 GN=RGA1 PE=2 SV=2)
FtPinG0808263300.01	464	37	54	32	127	179	197	RAL37229.1(hypothetical protein DM860_004151 [Cuscuta australis])					ENOG4111DKQ(S:Function unknown)	ENOG4111DKQ(DVL family)
FtPinG0707307100.01	651	1541	1688	1403	2236	2496	2668.56	XP_020079799.1(60S ribosomal protein L21-1 [Ananas comosus])	GO:0003735(molecular_function:structural constituent of ribosome); GO:0006412(biological_process:translation); GO:0005840(cellular_component:ribosome)	K02889	RP-L21e, RPL21	map03010(Ribosome)	COG2139(J:Translation, ribosomal structure and biogenesis)	COG2139((ribosomal) protein)	sp|Q9FDZ9|RL212_ARATH(60S ribosomal protein L21-2 OS=Arabidopsis thaliana OX=3702 GN=RPL21E PE=2 SV=1)
FtPinG0404313900.01	1893	1431	1548	1813	3285	3489	3198	XP_010035185.1(PREDICTED: S-type anion channel SLAH2 isoform X3 [Eucalyptus grandis])	GO:0016021(cellular_component:integral component of membrane); GO:0005886(cellular_component:plasma membrane); GO:0008308(molecular_function:voltage-gated anion channel activity); GO:0006873(biological_process:cellular ion homeostasis); GO:0005623(cellular_component:cell)				ENOG4111I0D(P:Inorganic ion transport and metabolism)	ENOG4111I0D(C4-dicarboxylate transporter malic acid transport protein)	sp|Q9FLV9|SLAH3_ARATH(S-type anion channel SLAH3 OS=Arabidopsis thaliana OX=3702 GN=SLAH3 PE=1 SV=1)
FtPinG0504982600.01	1197	386	360	427	759	861	1044	XP_021741793.1(heptahelical transmembrane protein 1-like [Chenopodium quinoa])	GO:0016021(cellular_component:integral component of membrane)	K07297	ADIPOR				sp|Q93ZH9|HHP1_ARATH(Heptahelical transmembrane protein 1 OS=Arabidopsis thaliana OX=3702 GN=HHP1 PE=1 SV=1)
FtPinG0404577800.01	811	160	181	118	343	510	642	XP_024460762.1(dof zinc finger protein DOF2.4 isoform X2 [Populus trichocarpa])	GO:0006355(biological_process:regulation of transcription, DNA-templated); GO:0005634(cellular_component:nucleus); GO:0003677(molecular_function:DNA binding)				ENOG410YH3K(S:Function unknown)	ENOG410YH3K(zinc finger)	sp|Q84TE9|DOF53_ARATH(Dof zinc finger protein DOF5.3 OS=Arabidopsis thaliana OX=3702 GN=DOF5.3 PE=2 SV=1)
FtPinG0505727100.01	2274	988	963	795.37	471.76	551	549.96	XP_002276685.3(PREDICTED: protein SUPPRESSOR OF PHYA-105 1 [Vitis vinifera])	GO:0005524(molecular_function:ATP binding); GO:0004672(molecular_function:protein kinase activity)	K16240	SPA1	map04712(Circadian rhythm - plant)	ENOG410XS0B(S:Function unknown)	ENOG410XS0B(Solute carrier family 25)	sp|Q9SYX2|SPA1_ARATH(Protein SUPPRESSOR OF PHYA-105 1 OS=Arabidopsis thaliana OX=3702 GN=SPA1 PE=1 SV=1)
FtPinG0606100800.01	1943	2643	2704	2486	1768	1821	1852	XP_021746748.1(serine/threonine protein phosphatase 2A 57 kDa regulatory subunit B' theta isoform-like [Chenopodium quinoa])	GO:0000159(cellular_component:protein phosphatase type 2A complex); GO:0019888(molecular_function:protein phosphatase regulator activity); GO:0006470(biological_process:protein dephosphorylation); GO:0005829(cellular_component:cytosol); GO:0031952(biological_process:regulation of protein autophosphorylation); GO:0072542(molecular_function:protein phosphatase activator activity); GO:0007165(biolog…	K11584	PPP2R5	map03015(mRNA surveillance pathway)			sp|Q9LU89|2A5N_ARATH(Serine/threonine protein phosphatase 2A 59 kDa regulatory subunit B' eta isoform OS=Arabidopsis thaliana OX=3702 GN=B'ETA PE=1 SV=1)
FtPinG0606998700.01	576	465.68	361.77	380.24	114.77	130.8	188.97	KNA18089.1(hypothetical protein SOVF_074060 [Spinacia oleracea])
FtPinG0201774900.01	1049	365	268	328	888	831	727	XP_021770818.1(uncharacterized protein LOC110735007 [Chenopodium quinoa])	GO:0003824(molecular_function:catalytic activity)				COG0596(S:Function unknown)	COG0596(Alpha beta hydrolase)	sp|I6YGS0|EPHA_MYCTU(Epoxide hydrolase A OS=Mycobacterium tuberculosis (strain ATCC 25618 / H37Rv) OX=83332 GN=ephA PE=1 SV=1)
FtPinG0505949100.01	433	1070	1440	999	592	596	540	XP_018839925.1(PREDICTED: dormancy-associated protein homolog 4 isoform X1 [Juglans regia])					ENOG410YNP6(S:Function unknown)	ENOG410YNP6(auxin-repressed protein)	sp|F4HV65|DRMH4_ARATH(Dormancy-associated protein homolog 4 OS=Arabidopsis thaliana OX=3702 GN=At1g54070 PE=3 SV=1)
FtPinG0808201100.01	1127	600	414	392	1098	1387	2066	XP_002285229.1(PREDICTED: uncharacterized membrane protein At1g06890 [Vitis vinifera])	GO:0005794(cellular_component:Golgi apparatus); GO:0015297(molecular_function:antiporter activity); GO:0016021(cellular_component:integral component of membrane); GO:0005338(molecular_function:nucleotide-sugar transmembrane transporter activity); GO:0022857(molecular_function:transmembrane transporter activity); GO:0005464(molecular_function:UDP-xylose transmembrane transporter activity)	K15285	SLC35E3		ENOG410XP1S(S:Function unknown)	ENOG410XP1S(lysine ketoglutarate reductase trans-splicing related 1)	sp|F4IHS9|UXT1_ARATH(UDP-xylose transporter 1 OS=Arabidopsis thaliana OX=3702 GN=UXT1 PE=1 SV=1)
FtPinG0101157800.01	1569	8443.68	9107.17	7507.05	5444.95	5669.75	5219.72	AKI33875.1(cytochrome P450 76AD1-like protein [Seguieria aculeata])	GO:0005506(molecular_function:iron ion binding); GO:0016705(molecular_function:oxidoreductase activity, acting on paired donors, with incorporation or reduction of molecular oxygen); GO:0016021(cellular_component:integral component of membrane); GO:0004497(molecular_function:monooxygenase activity); GO:0020037(molecular_function:heme binding)				COG2124(Q:Secondary metabolites biosynthesis, transport and catabolism)	COG2124(Cytochrome p450)	sp|I3PFJ5|C76AD_BETVU(Cytochrome P450 76AD1 OS=Beta vulgaris OX=161934 GN=CYP76AD1 PE=2 SV=1)
FtPinG0100862400.01	1575	1582	1444	1502	2453	2945	2703	XP_002527677.1(probable ADP-ribosylation factor GTPase-activating protein AGD8 [Ricinus communis])	GO:0006890(biological_process:retrograde vesicle-mediated transport, Golgi to ER); GO:0006888(biological_process:ER to Golgi vesicle-mediated transport); GO:0005802(cellular_component:trans-Golgi network); GO:0005096(molecular_function:GTPase activator activity); GO:0048205(biological_process:COPI coating of Golgi vesicle); GO:0000139(cellular_component:Golgi membrane); GO:0046872(molecular_funct…	K12493	ARFGAP2_3	map04144(Endocytosis)	COG5347(U:Intracellular trafficking, secretion, and vesicular transport)	COG5347(domain, ankyrin repeat and PH domain)	sp|Q8H100|AGD8_ARATH(Probable ADP-ribosylation factor GTPase-activating protein AGD8 OS=Arabidopsis thaliana OX=3702 GN=AGD8 PE=1 SV=1)
FtPinG0707936700.01	836	186	207	220	436	697	880	XP_021773490.1(transcription factor SRM1-like [Chenopodium quinoa])	GO:0005634(cellular_component:nucleus); GO:1902074(biological_process:response to salt); GO:0009737(biological_process:response to abscisic acid); GO:0090359(biological_process:negative regulation of abscisic acid biosynthetic process); GO:0003677(molecular_function:DNA binding)				COG5269(O:Posttranslational modification, protein turnover, chaperones)	COG5269(Protein of unknown function (DUF2741))	sp|Q9FNN6|SRM1_ARATH(Transcription factor SRM1 OS=Arabidopsis thaliana OX=3702 GN=SRM1 PE=1 SV=1)
FtPinG0100501000.01	746	216	242	155	63	34	33
FtPinG0201347300.01	2122	1290.47	1066.18	1462.65	2576.84	4535.87	4299.52	XP_010677519.1(PREDICTED: LRR receptor-like serine/threonine-protein kinase FEI 2 isoform X1 [Beta vulgaris subsp. vulgaris])	GO:0004674(molecular_function:protein serine/threonine kinase activity); GO:0016021(cellular_component:integral component of membrane); GO:0005524(molecular_function:ATP binding); GO:0030244(biological_process:cellulose biosynthetic process)				COG0515(T:Signal transduction mechanisms)	COG0515(Serine Threonine protein kinase)	sp|C0LGF4|FEI1_ARATH(LRR receptor-like serine/threonine-protein kinase FEI 1 OS=Arabidopsis thaliana OX=3702 GN=FEI1 PE=1 SV=1)
FtPinG0708088500.01	1366	1951	2379	1689	1134	1061	1186	XP_010666578.1(PREDICTED: xyloglucan 6-xylosyltransferase 2 [Beta vulgaris subsp. vulgaris])	GO:0016021(cellular_component:integral component of membrane); GO:0016757(molecular_function:transferase activity, transferring glycosyl groups)	K08238	XXT		ENOG410XSJS(S:Function unknown)	ENOG410XSJS(TspO/MBR family)	sp|O22775|XXT2_ARATH(Xyloglucan 6-xylosyltransferase 2 OS=Arabidopsis thaliana OX=3702 GN=XXT2 PE=1 SV=1)
FtPinG0504926000.01	1441	1363	1358	1541	3194.34	3109.93	2661.63	XP_028108547.1(probable aminotransferase TAT2 [Camellia sinensis])	GO:0008483(molecular_function:transaminase activity); GO:0009058(biological_process:biosynthetic process); GO:0006520(biological_process:cellular amino acid metabolic process); GO:0030170(molecular_function:pyridoxal phosphate binding)	K00815	TAT	map00270(Cysteine and methionine metabolism); map00130(Ubiquinone and other terpenoid-quinone biosynthesis); map00950(Isoquinoline alkaloid biosynthesis); map00360(Phenylalanine metabolism); map00350(Tyrosine metabolism); map00960(Tropane, piperidine and pyridine alkaloid biosynthesis); map00400(Phenylalanine, tyrosine and tryptophan biosynthesis)	COG0436(E:Amino acid transport and metabolism)	COG0436(aminotransferase)	sp|A0A0P0VI36|NAAT1_ORYSJ(Nicotianamine aminotransferase 1 OS=Oryza sativa subsp. japonica OX=39947 GN=NAAT1 PE=1 SV=1)
FtPinG0606171800.01	1321	52410	56234	47970	32607	38545	36571	XP_021735209.1(cytochrome b561 and DOMON domain-containing protein At5g35735-like [Chenopodium quinoa])	GO:0016021(cellular_component:integral component of membrane); GO:0055114(biological_process:oxidation-reduction process)				ENOG410Y10S(S:Function unknown); ENOG410XR70(S:Function unknown)	ENOG410Y10S(auxin-responsive protein); ENOG410XR70(auxin-responsive protein)	sp|Q9FKH6|B561P_ARATH(Cytochrome b561 and DOMON domain-containing protein At5g35735 OS=Arabidopsis thaliana OX=3702 GN=At5g35735 PE=2 SV=1)
FtPinG0302968200.01	4564	2939	3230	2797	6065	8130	13550	KNA16701.1(hypothetical protein SOVF_086630 [Spinacia oleracea])	GO:0042626(molecular_function:ATPase activity, coupled to transmembrane movement of substances); GO:0016021(cellular_component:integral component of membrane); GO:0016887(molecular_function:ATPase activity); GO:0005886(cellular_component:plasma membrane); GO:0055085(biological_process:transmembrane transport); GO:0005524(molecular_function:ATP binding)				COG0842(V:Defense mechanisms)	COG0842((ABC) transporter)	sp|Q9XIE2|AB36G_ARATH(ABC transporter G family member 36 OS=Arabidopsis thaliana OX=3702 GN=ABCG36 PE=1 SV=1)
FtPinG0707329800.01	802	245	397	366	1394	1242	831	XP_004152108.1(PREDICTED: uncharacterized protein LOC101213317 [Cucumis sativus])					ENOG410Z7Z7(S:Function unknown)	ENOG410Z7Z7(-)
FtPinG0606656000.01	1118	1449	833	1217	2784	3701	3694	XP_021662435.1(probable protein phosphatase 2C 27 isoform X2 [Hevea brasiliensis])	GO:0046872(molecular_function:metal ion binding); GO:0004722(molecular_function:protein serine/threonine phosphatase activity)	K14803	PTC2_3		COG0631(T:Signal transduction mechanisms)	COG0631(Phosphatase)	sp|Q69QZ0|P2C27_ORYSJ(Probable protein phosphatase 2C 27 OS=Oryza sativa subsp. japonica OX=39947 GN=Os02g0799000 PE=2 SV=1)
FtPinG0303303800.01	2506	1469.4	1138.62	1599.36	2825.25	4088.28	4304.77	XP_019104455.1(PREDICTED: uncharacterized protein LOC104890385 [Beta vulgaris subsp. vulgaris])	GO:0046872(molecular_function:metal ion binding)				ENOG4111QIG(S:Function unknown)	ENOG4111QIG(PHD-finger)	sp|A6H619|PHRF1_MOUSE(PHD and RING finger domain-containing protein 1 OS=Mus musculus OX=10090 GN=Phrf1 PE=1 SV=2)
FtPinG0403769600.01	1434	191	425	280	70	82	62	PSR91803.1(Molybdate transporter like [Actinidia chinensis var. chinensis])	GO:0016021(cellular_component:integral component of membrane); GO:0015098(molecular_function:molybdate ion transmembrane transporter activity)				ENOG410XTGP(P:Inorganic ion transport and metabolism)	ENOG410XTGP(molybdate ion transmembrane transporter activity)	sp|Q9SL95|MOT1_ARATH(Molybdate transporter 1 OS=Arabidopsis thaliana OX=3702 GN=MOT1 PE=1 SV=1)
FtPinG0505303700.01	2504	1339	1473	1474	2621	2844	2443.57	TKS07222.1(hypothetical protein D5086_0000115540, partial [Populus alba])					ENOG41126CV(S:Function unknown)	ENOG41126CV(-)	sp|Q94BP0|SLK2_ARATH(Probable transcriptional regulator SLK2 OS=Arabidopsis thaliana OX=3702 GN=SLK2 PE=1 SV=1)
FtPinG0201247300.01	1184	860	951	568	350	277	277	XP_021762723.1(protein MARD1-like [Chenopodium quinoa])					ENOG410YIFP(S:Function unknown)	ENOG410YIFP(DUF581 domain containing protein, expressed)	sp|Q8L471|FLZ8_ARATH(FCS-Like Zinc finger 8 OS=Arabidopsis thaliana OX=3702 GN=FLZ8 PE=1 SV=1)
FtPinG0403959500.01	1289	19640.61	17426.7	16742.51	6008.23	8789.19	10193.31	XP_022721624.1(B2 protein-like [Durio zibethinus])					ENOG410Y94P(S:Function unknown)	ENOG410Y94P(DCD)	sp|P37707|B2_DAUCA(B2 protein OS=Daucus carota OX=4039 PE=2 SV=1)
FtPinG0404617800.01	2174	1247	1403	1109	737	610	632	XP_015890147.1(zeaxanthin epoxidase, chloroplastic [Ziziphus jujuba])	GO:0009941(cellular_component:chloroplast envelope); GO:0009688(biological_process:abscisic acid biosynthetic process); GO:0016123(biological_process:xanthophyll biosynthetic process); GO:0016021(cellular_component:integral component of membrane); GO:0016020(cellular_component:membrane); GO:0009540(molecular_function:zeaxanthin epoxidase [overall] activity); GO:0009414(biological_process:response…	K09838	ZEP, ABA1	map00906(Carotenoid biosynthesis)	COG0654(C:Energy production and conversion); COG0654(H:Coenzyme transport and metabolism)	COG0654(oxidoreductase activity, acting on paired donors, with incorporation or reduction of molecular oxygen, NAD(P)H as one donor, and incorporation of one atom of oxygen); COG0654(oxidoreductase activity, acting on paired donors, with incorporation or reduction of molecular oxygen, NAD(P)H as one donor, and incorporation of one atom of oxygen)	sp|O81360|ABA2_PRUAR(Zeaxanthin epoxidase, chloroplastic OS=Prunus armeniaca OX=36596 PE=2 SV=1)
FtPinG0101164200.01	1377	203	152	247	501	722	829	XP_021864291.1(UDP-glucuronate 4-epimerase 3-like [Spinacia oleracea])	GO:0003824(molecular_function:catalytic activity); GO:0016021(cellular_component:integral component of membrane); GO:0050662(molecular_function:coenzyme binding)	K08679	GAE, cap1J	map00520(Amino sugar and nucleotide sugar metabolism); map00053(Ascorbate and aldarate metabolism); map01240(Biosynthesis of cofactors)	COG0451(S:Function unknown)	COG0451(-)	sp|Q9LPC1|GAE2_ARATH(UDP-glucuronate 4-epimerase 2 OS=Arabidopsis thaliana OX=3702 GN=GAE2 PE=2 SV=1)
FtPinG0100907400.01	966	17	7	16	78	107.75	166.76	XP_022882367.1(D-galacturonate reductase-like [Olea europaea var. sylvestris])	GO:0102098(molecular_function:D-galacturonate reductase activity); GO:0016491(molecular_function:oxidoreductase activity)	K19642	GALUR	map00053(Ascorbate and aldarate metabolism); map01240(Biosynthesis of cofactors)	COG0656(S:Function unknown)	COG0656(reductase)	sp|O49133|GALUR_FRAAN(D-galacturonate reductase OS=Fragaria ananassa OX=3747 GN=GALUR PE=1 SV=1)
FtPinG0707657800.01	1872	2371	2594	2243	1559	1607	1777	XP_010673049.1(PREDICTED: CDPK-related kinase 7 [Beta vulgaris subsp. vulgaris])	GO:0005737(cellular_component:cytoplasm); GO:0018105(biological_process:peptidyl-serine phosphorylation); GO:0004683(molecular_function:calmodulin-dependent protein kinase activity); GO:0005634(cellular_component:nucleus); GO:0009738(biological_process:abscisic acid-activated signaling pathway); GO:0009931(molecular_function:calcium-dependent protein serine/threonine kinase activity); GO:0005516(…				ENOG410XRMJ(T:Signal transduction mechanisms)	ENOG410XRMJ(calcium-dependent protein kinase)	sp|O80673|CAMK1_ARATH(CDPK-related kinase 1 OS=Arabidopsis thaliana OX=3702 GN=CRK1 PE=1 SV=1)
FtPinG0506011500.01	1083	5615	4450	4163	2561	2317	2147	XP_010673286.1(PREDICTED: probable aldo-keto reductase 2 [Beta vulgaris subsp. vulgaris])					COG0667(C:Energy production and conversion)	COG0667(Aldo keto reductase)	sp|Q93ZN2|ALKR4_ARATH(Probable aldo-keto reductase 4 OS=Arabidopsis thaliana OX=3702 GN=At1g60710 PE=2 SV=1)
FtPinG0100459400.01	1020	941	887	809	1492	1610	1469	XP_021857039.1(cyclin-P3-1-like [Spinacia oleracea])	GO:0019901(molecular_function:protein kinase binding); GO:0000079(biological_process:regulation of cyclin-dependent protein serine/threonine kinase activity)				ENOG4111TTK(S:Function unknown)	ENOG4111TTK(Cyclin-dependent protein kinase)	sp|Q75HV0|CCP31_ORYSJ(Cyclin-P3-1 OS=Oryza sativa subsp. japonica OX=39947 GN=CYCP3-1 PE=3 SV=1)
FtPinG0808811700.01	1946	100	89	64	205	306	336	XP_010655535.1(PREDICTED: uncharacterized protein At1g04910 isoform X1 [Vitis vinifera])	GO:0006004(biological_process:fucose metabolic process); GO:0016021(cellular_component:integral component of membrane); GO:0016757(molecular_function:transferase activity, transferring glycosyl groups)				ENOG410YEG1(S:Function unknown)	ENOG410YEG1(DUF246 domain-containing protein At1g04910-like)	sp|F4HZX7|OFUT8_ARATH(O-fucosyltransferase 8 OS=Arabidopsis thaliana OX=3702 GN=OFUT8 PE=2 SV=1)
FtPinG0403908200.01	666	114	147	162	326	407	398	RVW13609.1(LRR receptor-like serine/threonine-protein kinase FLS2 [Vitis vinifera])	GO:0016021(cellular_component:integral component of membrane); GO:0016301(molecular_function:kinase activity)	K13466	EIX1_2	map04626(Plant-pathogen interaction)	COG4886(G:Carbohydrate transport and metabolism)	COG4886(expansin-like)
FtPinG0302985000.01	921	1407	786	975	2669	2939	3157	QBC75411.1(chitinase class III [Nepenthes sp. MF-2019])	GO:0005975(biological_process:carbohydrate metabolic process); GO:0009611(biological_process:response to wounding); GO:0008422(molecular_function:beta-glucosidase activity); GO:0009642(biological_process:response to light intensity); GO:0003796(molecular_function:lysozyme activity); GO:0005576(cellular_component:extracellular region); GO:0009651(biological_process:response to salt stress); GO:000…	K01183	E3.2.1.14	map00520(Amino sugar and nucleotide sugar metabolism)	ENOG4111GPA(G:Carbohydrate transport and metabolism)	ENOG4111GPA(chitinase)	sp|P23472|CHLY_HEVBR(Hevamine-A OS=Hevea brasiliensis OX=3981 PE=1 SV=2)
FtPinG0809143700.01	1511	2088	2266	2087	3153	3391	3899	XP_010691598.1(PREDICTED: protein transport protein Sec61 subunit alpha [Beta vulgaris subsp. vulgaris])	GO:0015031(biological_process:protein transport); GO:0016021(cellular_component:integral component of membrane)	K10956	SEC61A	map04145(Phagosome); map03060(Protein export); map04141(Protein processing in endoplasmic reticulum)			sp|Q54XK2|SC61A_DICDI(Protein transport protein Sec61 subunit alpha OS=Dictyostelium discoideum OX=44689 GN=sec61a PE=3 SV=1)
FtPinG0302559300.01	1329	597	559	530	1021	1185	1609	XP_021738760.1(nucleotide-sugar uncharacterized transporter 3-like isoform X1 [Chenopodium quinoa])	GO:0005794(cellular_component:Golgi apparatus); GO:0015297(molecular_function:antiporter activity); GO:0016021(cellular_component:integral component of membrane); GO:0005338(molecular_function:nucleotide-sugar transmembrane transporter activity); GO:0008643(biological_process:carbohydrate transport); GO:0022857(molecular_function:transmembrane transporter activity)	K15281	SLC35D		COG5070(S:Function unknown)	COG5070(-)	sp|A8MRY9|UGNT1_ARATH(UDP-N-acetylglucosamine transporter UGNT1 OS=Arabidopsis thaliana OX=3702 GN=UGNT1 PE=1 SV=1)
FtPinG0404620800.01	1300	515	460	572	1042.84	1301	1108.85	XP_010664696.1(PREDICTED: maf-like protein DDB_G0281937 isoform X2 [Vitis vinifera])	GO:0047429(molecular_function:nucleoside-triphosphate diphosphatase activity)	K06287	maf		COG0424(D:Cell cycle control, cell division, chromosome partitioning)	COG0424(Maf-like protein)	sp|Q54TC5|NTPPB_DICDI(7-methyl-GTP pyrophosphatase OS=Dictyostelium discoideum OX=44689 GN=DDB_G0281937 PE=3 SV=1)
FtPinG0808907400.01	1435	856	761	673	1308	1568	1897	XP_021848860.1(protein DJ-1 homolog A-like [Spinacia oleracea])	GO:0106046(biological_process:guanine deglycation, glyoxal removal); GO:0005829(cellular_component:cytosol); GO:0036524(molecular_function:protein deglycase activity); GO:0005634(cellular_component:nucleus); GO:0036529(biological_process:protein deglycation, glyoxal removal)	K03152	thiJ		COG0693(M:Cell wall/membrane/envelope biogenesis)	COG0693(Nad-dependent epimerase dehydratase)	sp|Q9MAH3|DJ1B_ARATH(Protein DJ-1 homolog B OS=Arabidopsis thaliana OX=3702 GN=DJ1B PE=1 SV=1)
FtPinG0404099600.01	1020	1480	1153.97	985	533.64	612	559.85	XP_019245759.1(PREDICTED: serine acetyltransferase 1, chloroplastic-like [Nicotiana attenuata])	GO:0005737(cellular_component:cytoplasm); GO:0006535(biological_process:cysteine biosynthetic process from serine); GO:0009001(molecular_function:serine O-acetyltransferase activity)	K00640	cysE	map00270(Cysteine and methionine metabolism); map00920(Sulfur metabolism)	COG1045(E:Amino acid transport and metabolism)	COG1045(serine acetyltransferase)	sp|Q42588|SAT1_ARATH(Serine acetyltransferase 1, chloroplastic OS=Arabidopsis thaliana OX=3702 GN=SAT1 PE=1 SV=2)
FtPinG0707671400.01	568	8930	8482	9729	15015	18609.91	17535	OWM78864.1(hypothetical protein CDL15_Pgr003035 [Punica granatum])	GO:0005509(molecular_function:calcium ion binding); GO:0019722(biological_process:calcium-mediated signaling)	K02183	CALM	map04626(Plant-pathogen interaction); map04070(Phosphatidylinositol signaling system); map04016(MAPK signaling pathway - plant)			sp|P62200|CALM1_DAUCA(Calmodulin-1/11/16 OS=Daucus carota OX=4039 GN=CAM-1 PE=2 SV=2)
FtPinG0403962100.01	714	2187	2033	1690	911	942	1246	XP_024020708.1(LOW QUALITY PROTEIN: protein DMP3 [Morus notabilis])	GO:0016021(cellular_component:integral component of membrane)				ENOG410Y7DV(S:Function unknown)	ENOG410Y7DV(Protein of unknown function (DUF679))	sp|Q9STW3|DMP3_ARATH(Protein DMP3 OS=Arabidopsis thaliana OX=3702 GN=DMP3 PE=2 SV=1)
FtPinG0404680100.01	848	7123	5977	6768	11641	12255	12147	XP_010526962.1(PREDICTED: caffeoyl-CoA O-methyltransferase 5 [Tarenaya hassleriana])	GO:0008171(molecular_function:O-methyltransferase activity)	K00588	E2.1.1.104	map00941(Flavonoid biosynthesis); map00940(Phenylpropanoid biosynthesis); map00945(Stilbenoid, diarylheptanoid and gingerol biosynthesis)	COG4122(S:Function unknown)	COG4122(plastid division protein CDP1, chloroplastic-like)	sp|O49499|CAMT4_ARATH(Caffeoyl-CoA O-methyltransferase 1 OS=Arabidopsis thaliana OX=3702 GN=CCOAOMT1 PE=1 SV=1)
FtPinG0780002579.01	330	7.64	9.9	8.95	62.36	72.49	67.91	XP_021741823.1(arogenate dehydrogenase 1, chloroplastic-like [Chenopodium quinoa])	GO:0006571(biological_process:tyrosine biosynthetic process); GO:0004665(molecular_function:prephenate dehydrogenase (NADP+) activity); GO:0008977(molecular_function:prephenate dehydrogenase activity); GO:0009507(cellular_component:chloroplast)	K15227	TYRAAT	map00400(Phenylalanine, tyrosine and tryptophan biosynthesis)	COG0287(S:Function unknown)	COG0287(Transferase)	sp|Q944B6|TYRA1_ARATH(Arogenate dehydrogenase 1, chloroplastic OS=Arabidopsis thaliana OX=3702 GN=TYRAAT1 PE=1 SV=1)
FtPinG0101081100.01	1930	841.7	898.38	805.72	1298.6	1363.04	1568.35	XP_021662958.1(eukaryotic translation initiation factor 4B2-like [Hevea brasiliensis])	GO:0003743(molecular_function:translation initiation factor activity)				ENOG4112ABA(S:Function unknown)	ENOG4112ABA(eukaryotic translation initiation factor)	sp|Q9LIN5|IF4B1_ARATH(Eukaryotic translation initiation factor 4B1 OS=Arabidopsis thaliana OX=3702 GN=EIF4B1 PE=1 SV=1)
FtPinG0707647400.01	1443	239.61	300.28	281.86	571.9	618.59	881.65	AAT68601.1(benzoyl coenzyme A: benzyl alcohol benzoyl transferase [Petunia x hybrida])	GO:0016747(molecular_function:transferase activity, transferring acyl groups other than amino-acyl groups)	K19861	BEBT, AMAT		ENOG410YDJK(S:Function unknown)	ENOG410YDJK(benzyl alcohol O-benzoyltransferase-like)	sp|Q8GT20|BEBT_TOBAC(Benzyl alcohol O-benzoyltransferase OS=Nicotiana tabacum OX=4097 GN=HSR201 PE=1 SV=1)
FtPinG0302664300.01	1237	829	863	814	506	453	465	PSS23752.1(Short-chain dehydrogenase TIC 32 like [Actinidia chinensis var. chinensis])		K11153	RDH12	map01240(Biosynthesis of cofactors)	COG1028(U:Intracellular trafficking, secretion, and vesicular transport)	COG1028(domain, ankyrin repeat and PH domain)	sp|Q6RVV4|TIC32_PEA(Short-chain dehydrogenase TIC 32, chloroplastic OS=Pisum sativum OX=3888 GN=TIC32 PE=1 SV=1)
FtPinG0201681300.01	1047	706	851	1180	2121	2874	3378	XP_021734723.1(peroxidase 47-like [Chenopodium quinoa])	GO:0020037(molecular_function:heme binding); GO:0016021(cellular_component:integral component of membrane); GO:0006979(biological_process:response to oxidative stress); GO:0005576(cellular_component:extracellular region); GO:0042744(biological_process:hydrogen peroxide catabolic process); GO:0009505(cellular_component:plant-type cell wall); GO:0046872(molecular_function:metal ion binding); GO:000…	K00430	E1.11.1.7	map00940(Phenylpropanoid biosynthesis)	ENOG410XUVZ(G:Carbohydrate transport and metabolism)	ENOG410XUVZ(peroxidase)	sp|Q9SZB9|PER47_ARATH(Peroxidase 47 OS=Arabidopsis thaliana OX=3702 GN=PER47 PE=2 SV=2)
FtPinG0202095600.01	988	1829	2405	1917	1156	999	942	XP_021766568.1(putative HVA22-like protein g [Chenopodium quinoa])	GO:0016021(cellular_component:integral component of membrane); GO:0016020(cellular_component:membrane)	K17338	REEP1_2_3_4		COG5052(U:Intracellular trafficking, secretion, and vesicular transport)	COG5052(receptor accessory protein)	sp|Q8GXE9|HA22J_ARATH(HVA22-like protein j OS=Arabidopsis thaliana OX=3702 GN=HVA22J PE=2 SV=2)
FtPinG0505905200.01	531	1318	1348	1288	727	870	746	XP_010262278.1(PREDICTED: probable calcium-binding protein CML23 [Nelumbo nucifera])	GO:0005509(molecular_function:calcium ion binding)	K13448	CML	map04626(Plant-pathogen interaction)	COG5126(D:Cell cycle control, cell division, chromosome partitioning); COG5126(T:Signal transduction mechanisms); COG5126(Z:Cytoskeleton)	COG5126(Calcium-binding protein); COG5126(Calcium-binding protein); COG5126(Calcium-binding protein)	sp|Q0DJV6|CML18_ORYSJ(Probable calcium-binding protein CML18 OS=Oryza sativa subsp. japonica OX=39947 GN=CML18 PE=2 SV=1)
FtPinG0505674100.01	601	113	92	96	255	287	246	XP_003631968.1(PREDICTED: pre-rRNA-processing protein TSR2 homolog [Vitis vinifera])	GO:0000462(biological_process:maturation of SSU-rRNA from tricistronic rRNA transcript (SSU-rRNA, 5.8S rRNA, LSU-rRNA))	K14800	TSR2		ENOG41123VE(S:Function unknown)	ENOG41123VE(TSR2, 20S rRNA accumulation, homolog (S. cerevisiae))
FtPinG0100070300.01	3072	746	817	808	1253	1407	1566	XP_021644249.1(probable LRR receptor-like serine/threonine-protein kinase At3g47570 isoform X1 [Hevea brasiliensis])	GO:0004674(molecular_function:protein serine/threonine kinase activity); GO:0016021(cellular_component:integral component of membrane); GO:0005524(molecular_function:ATP binding)				COG4886(S:Function unknown)	COG4886(leucine Rich Repeat)	sp|Q9SD62|Y3471_ARATH(Putative receptor-like protein kinase At3g47110 OS=Arabidopsis thaliana OX=3702 GN=At3g47110 PE=3 SV=1)
FtPinG0809086300.01	1170	1117	914	1150	1947	2380	2470	XP_022995847.1(probable arabinose 5-phosphate isomerase [Cucurbita maxima])	GO:0097367(molecular_function:carbohydrate derivative binding); GO:1901135(biological_process:carbohydrate derivative metabolic process); GO:0005975(biological_process:carbohydrate metabolic process); GO:0016853(molecular_function:isomerase activity)	K06041	kdsD, kpsF		COG0794(T:Signal transduction mechanisms)	COG0794(serine threonine-protein phosphatase)	sp|Q9M1T1|SETH3_ARATH(Probable arabinose 5-phosphate isomerase OS=Arabidopsis thaliana OX=3702 GN=SETH3 PE=2 SV=1)
FtPinG0302684900.01	2046	183	130	112	358	419	584	XP_021739846.1(UPF0503 protein At3g09070, chloroplastic-like [Chenopodium quinoa])					ENOG410YBGZ(S:Function unknown)	ENOG410YBGZ(UPF0503 protein At3g09070)	sp|Q9LFB9|OPSL1_ARATH(Protein OCTOPUS-like OS=Arabidopsis thaliana OX=3702 GN=OPSL1 PE=2 SV=1)
FtPinG0100488600.01	484	518	542	505	828	983	930	XP_008805749.1(40S ribosomal protein S21 [Phoenix dactylifera])	GO:0022627(cellular_component:cytosolic small ribosomal subunit); GO:0003735(molecular_function:structural constituent of ribosome); GO:0000461(biological_process:endonucleolytic cleavage to generate mature 3'-end of SSU-rRNA from (SSU-rRNA, 5.8S rRNA, LSU-rRNA)); GO:0000447(biological_process:endonucleolytic cleavage in ITS1 to separate SSU-rRNA from 5.8S rRNA and LSU-rRNA from tricistronic rRNA…	K02971	RP-S21e, RPS21	map03010(Ribosome)	ENOG4112266(J:Translation, ribosomal structure and biogenesis)	ENOG4112266(40S ribosomal protein S21)	sp|Q41852|RS21_MAIZE(40S ribosomal protein S21 OS=Zea mays OX=4577 GN=RPS21 PE=3 SV=1)
FtPinG0202224700.01	393	2135	2126	2319	1199	1382	1315	XP_009351936.1(PREDICTED: auxin-responsive protein SAUR32-like [Pyrus x bretschneideri])	GO:0009733(biological_process:response to auxin)	K14488	SAUR	map04075(Plant hormone signal transduction)	ENOG410YXA2(S:Function unknown)	ENOG410YXA2(Auxin-induced protein)	sp|Q9ZUZ3|SAU32_ARATH(Auxin-responsive protein SAUR32 OS=Arabidopsis thaliana OX=3702 GN=SAUR32 PE=2 SV=1)
FtPinG0201431600.01	1250	7758.14	8514.11	6445.14	12247.2	14737.54	12749.62	XP_009589856.1(PREDICTED: S-adenosylmethionine synthase 1 [Nicotiana tomentosiformis])	GO:0006556(biological_process:S-adenosylmethionine biosynthetic process); GO:0006730(biological_process:one-carbon metabolic process); GO:0046872(molecular_function:metal ion binding); GO:0005524(molecular_function:ATP binding); GO:0004478(molecular_function:methionine adenosyltransferase activity)	K00789	metK	map00270(Cysteine and methionine metabolism); map01240(Biosynthesis of cofactors)	COG0192(H:Coenzyme transport and metabolism)	COG0192(Catalyzes the formation of S-adenosylmethionine from methionine and ATP)	sp|P43280|METK1_SOLLC(S-adenosylmethionine synthase 1 OS=Solanum lycopersicum OX=4081 GN=SAM1 PE=2 SV=1)
FtPinG0505895700.01	2307	1838	1351	1699	3287	3379	3706	PON89099.1(Glucosamine-fructose-6-phosphate aminotransferase, isomerising [Trema orientale])	GO:0004360(molecular_function:glutamine-fructose-6-phosphate transaminase (isomerizing) activity); GO:0097367(molecular_function:carbohydrate derivative binding); GO:1901135(biological_process:carbohydrate derivative metabolic process); GO:0006487(biological_process:protein N-linked glycosylation); GO:0006541(biological_process:glutamine metabolic process); GO:0006047(biological_process:UDP-N-ace…	K00820	glmS, GFPT	map00520(Amino sugar and nucleotide sugar metabolism); map00250(Alanine, aspartate and glutamate metabolism)	COG0449(M:Cell wall/membrane/envelope biogenesis)	COG0449(Catalyzes the first step in hexosamine metabolism, converting fructose-6P into glucosamine-6P using glutamine as a nitrogen source (By similarity))	sp|Q4KMC4|GFPT2_RAT(Glutamine--fructose-6-phosphate aminotransferase [isomerizing] 2 OS=Rattus norvegicus OX=10116 GN=Gfpt2 PE=1 SV=3)
FtPinG0707813200.01	774	23	11	29	134	119	128	APZ74338.1(MYB13 transcription factor [Fagopyrum tataricum])	GO:0043565(molecular_function:sequence-specific DNA binding); GO:0044212(molecular_function:transcription regulatory region DNA binding); GO:0003700(molecular_function:transcription factor activity, sequence-specific DNA binding); GO:0005634(cellular_component:nucleus); GO:0030154(biological_process:cell differentiation); GO:0003677(molecular_function:DNA binding)	K09422	MYBP		COG5147(K:Transcription)	COG5147(Myblike DNAbinding domain containing protein)	sp|Q9LTC4|MYB15_ARATH(Transcription factor MYB15 OS=Arabidopsis thaliana OX=3702 GN=MYB15 PE=1 SV=1)
FtPinG0404351400.01	1208	1229	1138	957	639	635	610	XP_002283139.1(PREDICTED: heat stress transcription factor B-2b [Vitis vinifera])	GO:0043565(molecular_function:sequence-specific DNA binding); GO:0061408(biological_process:positive regulation of transcription from RNA polymerase II promoter in response to heat stress); GO:0003700(molecular_function:transcription factor activity, sequence-specific DNA binding); GO:0005634(cellular_component:nucleus); GO:0009966(biological_process:regulation of signal transduction); GO:0004864…	K09419	HSFF		COG5169(J:Translation, ribosomal structure and biogenesis)	COG5169(Ribosomal protein)	sp|Q9T0D3|HFB2B_ARATH(Heat stress transcription factor B-2b OS=Arabidopsis thaliana OX=3702 GN=HSFB2B PE=2 SV=1)
FtPinG0505276900.01	676	445	277	349	826	977	969	RVW46176.1(Transcription factor bHLH120 [Vitis vinifera])	GO:0046983(molecular_function:protein dimerization activity); GO:0006357(biological_process:regulation of transcription from RNA polymerase II promoter); GO:0003677(molecular_function:DNA binding)				ENOG41114KF(K:Transcription); ENOG41108WX(K:Transcription)	ENOG41114KF(Transcription factor); ENOG41108WX(Transcription factor)	sp|Q9FLI1|BH036_ARATH(Transcription factor bHLH36 OS=Arabidopsis thaliana OX=3702 GN=BHLH36 PE=2 SV=1)
FtPinG0808372400.01	1092	596.62	750.77	655.82	1346.16	1238.79	1226.63	TEY30873.1(hypothetical protein Saspl_034615 [Salvia splendens])	GO:0031625(molecular_function:ubiquitin protein ligase binding); GO:0005773(cellular_component:vacuole); GO:0016021(cellular_component:integral component of membrane); GO:0004672(molecular_function:protein kinase activity); GO:0004674(molecular_function:protein serine/threonine kinase activity); GO:0009506(cellular_component:plasmodesma); GO:0005886(cellular_component:plasma membrane); GO:0005524…						sp|P0DH86|SRK_ARATH(G-type lectin S-receptor-like serine/threonine-protein kinase SRK OS=Arabidopsis thaliana OX=3702 GN=SRK PE=2 SV=1)
FtPinG0404002200.01	1112	184	255	184	75	79	78	OMO89680.1(Staygreen protein [Corchorus capsularis])		K22013	SGR, SGRL	map00860(Porphyrin and chlorophyll metabolism)	ENOG4111UAI(S:Function unknown)	ENOG4111UAI(Senescence-inducible chloroplast stay-green protein)	sp|Q4JFW8|SGR1_SOLLC(Protein STAY-GREEN 1, chloroplastic OS=Solanum lycopersicum OX=4081 GN=SGR1 PE=1 SV=1)
FtPinG0606245600.01	1943	1054	1280	893	575	441	504	XP_018827914.1(PREDICTED: jasmonic acid-amido synthetase JAR1-like [Juglans regia])		K14506	JAR1_4_6	map04075(Plant hormone signal transduction)	ENOG410XQH0(F:Nucleotide transport and metabolism)	ENOG410XQH0(Phosphoribosyl pyrophosphate synthase)	sp|A0A1J6KGJ9|JAR4_NICAT(Jasmonoyl--L-amino acid synthetase JAR4 OS=Nicotiana attenuata OX=49451 GN=JAR4 PE=1 SV=1)
FtPinG0100330300.01	1050	4119	5364	4373	2748	2530	2373	XP_024161671.1(basic leucine zipper 9 [Rosa chinensis])	GO:0003700(molecular_function:transcription factor activity, sequence-specific DNA binding)				ENOG410YMIG(K:Transcription)	ENOG410YMIG(Basic region leucine zipper)	sp|Q9FUD3|BZIP9_ARATH(Basic leucine zipper 9 OS=Arabidopsis thaliana OX=3702 GN=BZIP9 PE=1 SV=1)
FtPinG0505633700.01	552	922	916	817	1317	1419	1528	XP_002285101.1(PREDICTED: 40S ribosomal protein S16 [Vitis vinifera])	GO:0005840(cellular_component:ribosome); GO:0003735(molecular_function:structural constituent of ribosome); GO:0000462(biological_process:maturation of SSU-rRNA from tricistronic rRNA transcript (SSU-rRNA, 5.8S rRNA, LSU-rRNA)); GO:0003723(molecular_function:RNA binding); GO:0006412(biological_process:translation); GO:0022627(cellular_component:cytosolic small ribosomal subunit)	K02960	RP-S16e, RPS16	map03010(Ribosome)	COG0103(J:Translation, ribosomal structure and biogenesis)	COG0103(30S ribosomal protein S9)	sp|O22647|RS16_FRIAG(40S ribosomal protein S16 OS=Fritillaria agrestis OX=64177 GN=RPS16 PE=2 SV=1)
FtPinG0808951600.01	2351	4845	4583	3695	1976	2538	2726	XP_021690269.1(probable protein phosphatase 2C 4 [Hevea brasiliensis])	GO:0004722(molecular_function:protein serine/threonine phosphatase activity)				COG0631(O:Posttranslational modification, protein turnover, chaperones)	COG0631(response to heat)	sp|Q9LQN6|P2C04_ARATH(Probable protein phosphatase 2C 4 OS=Arabidopsis thaliana OX=3702 GN=PLL5 PE=2 SV=1)
FtPinG0201831600.01	618	345	224	278	705	932	1573.99	XP_021727313.1(uclacyanin-2-like [Chenopodium quinoa])	GO:0016021(cellular_component:integral component of membrane); GO:0046658(cellular_component:anchored component of plasma membrane); GO:0009055(molecular_function:electron carrier activity); GO:0046872(molecular_function:metal ion binding); GO:0009506(cellular_component:plasmodesma); GO:0031225(cellular_component:anchored component of membrane)				ENOG410YVSJ(S:Function unknown); ENOG410YQ18(S:Function unknown); ENOG410YPS7(S:Function unknown)	ENOG410YVSJ(copper ion binding electron carrier); ENOG410YQ18(copper ion binding electron carrier); ENOG410YPS7(copper ion binding electron carrier)	sp|O80517|BCB2_ARATH(Uclacyanin-2 OS=Arabidopsis thaliana OX=3702 GN=At2g44790 PE=2 SV=1)
FtPinG0100415300.01	2192	2135	2190	2814	4728	6008	5303	XP_021630047.1(ACT domain-containing protein ACR1 [Manihot esculenta])					ENOG410Y9V6(S:Function unknown)	ENOG410Y9V6(ACT domain)	sp|Q9FHP1|ACR1_ARATH(ACT domain-containing protein ACR1 OS=Arabidopsis thaliana OX=3702 GN=ACR1 PE=2 SV=1)
FtPinG0302722300.01	2273	4753	4701	5751	8896	12238	13142	XP_002270732.2(PREDICTED: NADPH--cytochrome P450 reductase [Vitis vinifera])	GO:0050661(molecular_function:NADP binding); GO:0050660(molecular_function:flavin adenine dinucleotide binding); GO:0005829(cellular_component:cytosol); GO:0005789(cellular_component:endoplasmic reticulum membrane); GO:0003958(molecular_function:NADPH-hemoprotein reductase activity); GO:0010181(molecular_function:FMN binding); GO:0016021(cellular_component:integral component of membrane); GO:0016…	K00327	POR		COG0369(P:Inorganic ion transport and metabolism)	COG0369(Component of the sulfite reductase complex that catalyzes the 6-electron reduction of sulfite to sulfide. This is one of several activities required for the biosynthesis of L- cysteine from sulfate. The flavoprotein component catalyzes the electron flow from NADPH - FAD - FMN to the hemoprotein component (By similarity))	sp|Q05001|NCPR_CATRO(NADPH--cytochrome P450 reductase OS=Catharanthus roseus OX=4058 GN=CPR PE=2 SV=1)
FtPinG0708008800.01	1314	493.97	321	362	954	912	1000	XP_010113415.1(mannan endo-1,4-beta-mannosidase 7 [Morus notabilis])	GO:0046355(biological_process:mannan catabolic process); GO:0005975(biological_process:carbohydrate metabolic process); GO:0016985(molecular_function:mannan endo-1,4-beta-mannosidase activity); GO:0004553(molecular_function:hydrolase activity, hydrolyzing O-glycosyl compounds)	K19355	MAN	map00051(Fructose and mannose metabolism)	COG3934(G:Carbohydrate transport and metabolism)	COG3934(Mannan endo-1,4-beta-mannosidase)	sp|Q9FJZ3|MAN7_ARATH(Mannan endo-1,4-beta-mannosidase 7 OS=Arabidopsis thaliana OX=3702 GN=MAN7 PE=2 SV=1)
FtPinG0404229900.01	765	194	219	132	48	64	53	XP_021757310.1(RING-H2 finger protein ATL3-like [Chenopodium quinoa])	GO:0016021(cellular_component:integral component of membrane)				ENOG41121N2(S:Function unknown)	ENOG41121N2(-)	sp|P0C035|ATL60_ARATH(RING-H2 finger protein ATL60 OS=Arabidopsis thaliana OX=3702 GN=ATL60 PE=2 SV=1)
FtPinG0100116600.01	1587	4788	4164	4196	6869	9020	9828	XP_021718411.1(UDP-glucose 6-dehydrogenase 4-like [Chenopodium quinoa])	GO:0051287(molecular_function:NAD binding); GO:0003979(molecular_function:UDP-glucose 6-dehydrogenase activity); GO:0005634(cellular_component:nucleus); GO:0005829(cellular_component:cytosol); GO:0006024(biological_process:glycosaminoglycan biosynthetic process)	K00012	UGDH, ugd	map00520(Amino sugar and nucleotide sugar metabolism); map00040(Pentose and glucuronate interconversions); map00053(Ascorbate and aldarate metabolism); map01240(Biosynthesis of cofactors)	COG1004(M:Cell wall/membrane/envelope biogenesis)	COG1004(UDP-glucose 6-dehydrogenase)	sp|Q9LIA8|UGDH2_ARATH(UDP-glucose 6-dehydrogenase 2 OS=Arabidopsis thaliana OX=3702 GN=UGD2 PE=1 SV=1)
FtPinG0404393100.01	978	364	411	360	823	739	700	PSS11304.1(Nucleoside diphosphate kinase [Actinidia chinensis var. chinensis])	GO:0006228(biological_process:UTP biosynthetic process); GO:0006241(biological_process:CTP biosynthetic process); GO:0004550(molecular_function:nucleoside diphosphate kinase activity); GO:0006183(biological_process:GTP biosynthetic process); GO:0005524(molecular_function:ATP binding)	K00940	ndk, NME	map00240(Pyrimidine metabolism); map04016(MAPK signaling pathway - plant); map00230(Purine metabolism); map01240(Biosynthesis of cofactors)	COG0105(F:Nucleotide transport and metabolism)	COG0105(Major role in the synthesis of nucleoside triphosphates other than ATP. The ATP gamma phosphate is transferred to the NDP beta phosphate via a ping-pong mechanism, using a phosphorylated active-site intermediate (By similarity))	sp|Q8RXA8|NDK4_SPIOL(Nucleoside diphosphate kinase 4, chloroplastic OS=Spinacia oleracea OX=3562 GN=NDK4 PE=1 SV=1)
FtPinG0606777800.01	3706	1763	2058	1733	1178	1216	1300	XP_010681368.1(PREDICTED: putative phospholipid-transporting ATPase 9 [Beta vulgaris subsp. vulgaris])	GO:0000287(molecular_function:magnesium ion binding); GO:0016021(cellular_component:integral component of membrane); GO:0004012(molecular_function:phospholipid-translocating ATPase activity); GO:0005524(molecular_function:ATP binding)	K01530	E7.6.2.1		ENOG410XPYK(S:Function unknown)	ENOG410XPYK(universal stress protein)	sp|Q9SX33|ALA9_ARATH(Putative phospholipid-transporting ATPase 9 OS=Arabidopsis thaliana OX=3702 GN=ALA9 PE=3 SV=1)
FtPinG0606745600.01	912	1200.65	1396.99	1055	716.92	751	721.9	XP_021897997.1(ras-related protein Rab11D [Carica papaya])	GO:0009733(biological_process:response to auxin); GO:0042546(biological_process:cell wall biogenesis); GO:0005829(cellular_component:cytosol); GO:0003924(molecular_function:GTPase activity); GO:0005886(cellular_component:plasma membrane); GO:0005768(cellular_component:endosome); GO:0005525(molecular_function:GTP binding)	K07904	RAB11A	map04144(Endocytosis)	COG1100(S:Function unknown)	COG1100(peroxidase)	sp|Q01111|YPT3_NICPL(Ras-related protein YPT3 OS=Nicotiana plumbaginifolia OX=4092 GN=YPT3 PE=2 SV=1)
FtPinG0201872700.01	1491	78	65	63	172	194	203	XP_021722097.1(SKP1-interacting partner 15-like [Chenopodium quinoa])					ENOG410YBGK(S:Function unknown)	ENOG410YBGK(Skp1-interacting partner)	sp|O49279|SKI15_ARATH(SKP1-interacting partner 15 OS=Arabidopsis thaliana OX=3702 GN=SKIP15 PE=1 SV=1)
FtPinG0302832500.01	1745	9381	9930	7564	5718	5758	5698	XP_026417783.1(polyubiquitin-like isoform X3 [Papaver somniferum])	GO:0005737(cellular_component:cytoplasm); GO:0031625(molecular_function:ubiquitin protein ligase binding); GO:0005634(cellular_component:nucleus); GO:0019941(biological_process:modification-dependent protein catabolic process); GO:0016567(biological_process:protein ubiquitination); GO:0031386(molecular_function:protein tag)	K08770	UBC	map04120(Ubiquitin mediated proteolysis)	COG5272(F:Nucleotide transport and metabolism)	COG5272(NUDiX hydrolase)	sp|P0CG71|UBIQ1_CAEEL(Polyubiquitin-A OS=Caenorhabditis elegans OX=6239 GN=ubq-1 PE=3 SV=1)
FtPinG0201241000.01	1079	2377	1884	1699	923	1121	1051	XP_019105332.1(PREDICTED: heat stress transcription factor A-2c [Beta vulgaris subsp. vulgaris])	GO:0043565(molecular_function:sequence-specific DNA binding); GO:0061408(biological_process:positive regulation of transcription from RNA polymerase II promoter in response to heat stress); GO:0003700(molecular_function:transcription factor activity, sequence-specific DNA binding); GO:0005634(cellular_component:nucleus); GO:0004721(molecular_function:phosphoprotein phosphatase activity); GO:00009…	K09419	HSFF		COG5169(K:Transcription)	COG5169(Transcription factor)	sp|Q338B0|HFA2C_ORYSJ(Heat stress transcription factor A-2c OS=Oryza sativa subsp. japonica OX=39947 GN=HSFA2C PE=1 SV=2)
FtPinG0505620800.01	1611	1067	835	885	320	426	501	XP_018856422.1(PREDICTED: uncharacterized protein LOC109018720 [Juglans regia])					ENOG410Y3Q0(S:Function unknown)	ENOG410Y3Q0(CRAL TRIO domain protein)	sp|Q55CU8|PITC_DICDI(Phosphatidylinositol transfer protein 3 OS=Dictyostelium discoideum OX=44689 GN=pitC PE=2 SV=1)
FtPinG0202404800.01	1798	1929	1694	2248	3832	4129	4345	XP_028077864.1(threonine dehydratase 1 biosynthetic, chloroplastic isoform X1 [Camellia sinensis])	GO:0006567(biological_process:threonine catabolic process); GO:0009097(biological_process:isoleucine biosynthetic process); GO:0004794(molecular_function:L-threonine ammonia-lyase activity); GO:0030170(molecular_function:pyridoxal phosphate binding); GO:0006566(biological_process:threonine metabolic process)	K01754	E4.3.1.19, ilvA, tdcB	map00260(Glycine, serine and threonine metabolism); map00290(Valine, leucine and isoleucine biosynthesis)	COG1171(E:Amino acid transport and metabolism)	COG1171(Threonine dehydratase)	sp|A0FKE6|TD1_SOLLC(Threonine dehydratase 1 biosynthetic, chloroplastic OS=Solanum lycopersicum OX=4081 GN=TD1 PE=1 SV=1)
FtPinG0505076400.01	2557	432	537	457	252	248	241	XP_021726866.1(pentatricopeptide repeat-containing protein At4g19440, chloroplastic-like [Chenopodium quinoa])					ENOG410Z7Z7(S:Function unknown)	ENOG410Z7Z7(-)	sp|Q940A6|PP325_ARATH(Pentatricopeptide repeat-containing protein At4g19440, chloroplastic OS=Arabidopsis thaliana OX=3702 GN=At4g19440 PE=2 SV=2)
FtPinG0808458900.01	1103	633	881	752	1327	1955	2034	XP_021713613.1(LOW QUALITY PROTEIN: protein EXORDIUM-like 5 [Chenopodium quinoa])					ENOG410Y43B(S:Function unknown)	ENOG410Y43B(phosphate-induced protein 1 conserved region domain containing protein, expressed)	sp|Q9SII5|EXOL5_ARATH(Protein EXORDIUM-like 5 OS=Arabidopsis thaliana OX=3702 GN=EXL5 PE=2 SV=1)
FtPinG0607030700.01	1581	256	243	268	468	677	706	XP_011099803.1(trihelix transcription factor GT-2-like [Sesamum indicum])					ENOG410YYXY(O:Posttranslational modification, protein turnover, chaperones)	ENOG410YYXY(zinc ion binding)	sp|Q39117|TGT2_ARATH(Trihelix transcription factor GT-2 OS=Arabidopsis thaliana OX=3702 GN=GT-2 PE=2 SV=1)
FtPinG0302744900.01	1368	1031	1499	1246	2370	2582	2472	XP_019413732.1(PREDICTED: benzyl alcohol O-benzoyltransferase-like [Lupinus angustifolius])	GO:0016747(molecular_function:transferase activity, transferring acyl groups other than amino-acyl groups)	K19861	BEBT, AMAT		ENOG410YDJK(S:Function unknown)	ENOG410YDJK(benzyl alcohol O-benzoyltransferase-like)	sp|Q8GT20|BEBT_TOBAC(Benzyl alcohol O-benzoyltransferase OS=Nicotiana tabacum OX=4097 GN=HSR201 PE=1 SV=1)
FtPinG0404422200.01	1236	2897	2973	2396	1778	1797	1737	AAC36698.1(protein phosphatase-2C [Mesembryanthemum crystallinum])	GO:0046872(molecular_function:metal ion binding); GO:0004722(molecular_function:protein serine/threonine phosphatase activity)	K14803	PTC2_3		COG0631(S:Function unknown)	COG0631(Cyclase dehydrase)	sp|Q3EAF9|P2C49_ARATH(Probable protein phosphatase 2C 49 OS=Arabidopsis thaliana OX=3702 GN=At3g62260 PE=2 SV=1)
FtPinG0808373200.01	1413	136	199	124	330	493	564	XP_022720570.1(cysteine-rich receptor-like protein kinase 10 isoform X2 [Durio zibethinus])	GO:0016021(cellular_component:integral component of membrane); GO:0005524(molecular_function:ATP binding); GO:0004672(molecular_function:protein kinase activity)				COG0515(T:Signal transduction mechanisms)	COG0515(Serine Threonine protein kinase)	sp|O65468|CRK8_ARATH(Cysteine-rich receptor-like protein kinase 8 OS=Arabidopsis thaliana OX=3702 GN=CRK8 PE=3 SV=2)
FtPinG0606209500.01	763	1022.83	1911.11	1869.85	536.8	599.35	434.17	XP_010690209.1(PREDICTED: uncharacterized protein LOC104903797 isoform X1 [Beta vulgaris subsp. vulgaris])					ENOG410YWBG(S:Function unknown)	ENOG410YWBG(-)
FtPinG0808975700.01	2028	65	66	48	162	276	437	XP_010685489.1(PREDICTED: uncharacterized protein LOC104899896 [Beta vulgaris subsp. vulgaris])	GO:0004338(molecular_function:glucan exo-1,3-beta-glucosidase activity); GO:0005975(biological_process:carbohydrate metabolic process); GO:0009251(biological_process:glucan catabolic process); GO:0008422(molecular_function:beta-glucosidase activity); GO:0004553(molecular_function:hydrolase activity, hydrolyzing O-glycosyl compounds)	K05349	bglX	map00460(Cyanoamino acid metabolism); map00940(Phenylpropanoid biosynthesis); map00500(Starch and sucrose metabolism)	COG1472(G:Carbohydrate transport and metabolism)	COG1472(hydrolase family 3)	sp|A7LXU3|BGH3B_BACO1(Beta-glucosidase BoGH3B OS=Bacteroides ovatus (strain ATCC 8483 / DSM 1896 / JCM 5824 / NCTC 11153) OX=411476 GN=BACOVA_02659 PE=1 SV=1)
FtPinG0303519100.01	813	153	142	133	279	339	329	XP_002316935.3(uncharacterized protein LOC7462365 [Populus trichocarpa])	GO:0016301(molecular_function:kinase activity)				COG5429(S:Function unknown)	COG5429(secreted protein)
FtPinG0606916100.01	758	1571	1559	1420	2170	2545	2749	TKY61813.1(60S ribosomal protein L19-2 [Spatholobus suberectus])	GO:0003735(molecular_function:structural constituent of ribosome); GO:0022625(cellular_component:cytosolic large ribosomal subunit); GO:0003723(molecular_function:RNA binding); GO:0006412(biological_process:translation)	K02885	RP-L19e, RPL19	map03010(Ribosome)	COG2147(S:Function unknown)	COG2147(PIH1 domain containing 3)	sp|P49693|RL193_ARATH(60S ribosomal protein L19-3 OS=Arabidopsis thaliana OX=3702 GN=RPL19C PE=2 SV=3)
FtPinG0100276500.01	798	25	35	48	146	143	161	AKQ00062.1(expansin 2 [Fagopyrum tataricum])	GO:0005618(cellular_component:cell wall); GO:0009664(biological_process:plant-type cell wall organization); GO:0016020(cellular_component:membrane); GO:0005576(cellular_component:extracellular region)	K20628	exlX		ENOG410YCRV(K:Transcription)	ENOG410YCRV(small nuclear ribonucleoprotein)	sp|O22874|EXPA8_ARATH(Expansin-A8 OS=Arabidopsis thaliana OX=3702 GN=EXPA8 PE=2 SV=1)
FtPinG0707740600.01	599	388	369	387	647	785	903	OVA12406.1(Glycine cleavage H-protein [Macleaya cordata])	GO:0019464(biological_process:glycine decarboxylation via glycine cleavage system); GO:0005960(cellular_component:glycine cleavage complex); GO:0005739(cellular_component:mitochondrion); GO:0005524(molecular_function:ATP binding)	K02437	gcvH, GCSH	map00630(Glyoxylate and dicarboxylate metabolism); map00260(Glycine, serine and threonine metabolism)	COG0509(E:Amino acid transport and metabolism)	COG0509(The glycine cleavage system catalyzes the degradation of glycine. The H protein shuttles the methylamine group of glycine from the P protein to the T protein (By similarity))	sp|O82179|GCSH2_ARATH(Glycine cleavage system H protein 2, mitochondrial OS=Arabidopsis thaliana OX=3702 GN=GDH2 PE=2 SV=1)
FtPinG0403862900.01	1076	744	643	651	1149	1313	1224	XP_021842798.1(probable nucleoredoxin 1 [Spinacia oleracea])		K17609	NXN		ENOG4111GDR(S:Function unknown)	ENOG4111GDR(Domain of unknown function DUF220)
FtPinG0505737900.01	1484	482	486	529	961	1169	940	XP_028070788.1(probable serine/threonine-protein kinase At1g01540 [Camellia sinensis])	GO:0004674(molecular_function:protein serine/threonine kinase activity); GO:0016021(cellular_component:integral component of membrane); GO:0004709(molecular_function:MAP kinase kinase kinase activity); GO:0005524(molecular_function:ATP binding)				COG0515(O:Posttranslational modification, protein turnover, chaperones)	COG0515(AhpC/TSA family)	sp|Q3EDL4|Y1154_ARATH(Probable serine/threonine-protein kinase At1g01540 OS=Arabidopsis thaliana OX=3702 GN=At1g01540 PE=1 SV=2)
FtPinG0404678700.01	1328	2494	2479	2088	1505	1347	1560	CDO97189.1(unnamed protein product [Coffea canephora])	GO:0004842(molecular_function:ubiquitin-protein transferase activity)				ENOG410YB5U(O:Posttranslational modification, protein turnover, chaperones)	ENOG410YB5U(Ubox domain-containing protein)	sp|Q9FXA4|PUB26_ARATH(U-box domain-containing protein 26 OS=Arabidopsis thaliana OX=3702 GN=PUB26 PE=2 SV=1)
FtPinG0607024000.01	3702	4334.92	5710.34	4987	2388.25	1242.87	1541.38	PON76023.1(ABC transporter [Trema orientale])	GO:0042626(molecular_function:ATPase activity, coupled to transmembrane movement of substances); GO:0016021(cellular_component:integral component of membrane); GO:0016887(molecular_function:ATPase activity); GO:0005524(molecular_function:ATP binding)	K05658	ABCB1, CD243	map02010(ABC transporters)			sp|Q9LHD1|AB15B_ARATH(ABC transporter B family member 15 OS=Arabidopsis thaliana OX=3702 GN=ABCB15 PE=3 SV=1)
FtPinG0808906100.01	1267	39.77	35.7	18.45	110.75	163.62	158.48	XP_010675405.1(PREDICTED: protein trichome birefringence-like 31 isoform X1 [Beta vulgaris subsp. vulgaris])	GO:0016021(cellular_component:integral component of membrane)				ENOG410YERW(S:Function unknown)	ENOG410YERW(Pfam:DUF231)	sp|Q1PFD9|TBL31_ARATH(Protein trichome birefringence-like 31 OS=Arabidopsis thaliana OX=3702 GN=TBL31 PE=2 SV=1)
FtPinG0100115300.01	1211	1091	1041	1011	1688	1745	1686	NP_001314437.1(probable WRKY transcription factor 57 [Gossypium hirsutum])	GO:0003700(molecular_function:transcription factor activity, sequence-specific DNA binding); GO:0043565(molecular_function:sequence-specific DNA binding); GO:0005634(cellular_component:nucleus)				ENOG410YJN7(K:Transcription)	ENOG410YJN7(WRKY)	sp|Q9C983|WRK57_ARATH(Probable WRKY transcription factor 57 OS=Arabidopsis thaliana OX=3702 GN=WRKY57 PE=2 SV=1)
FtPinG0303389700.01	4284	796	1392	1178	461	400	317	BAR94046.1(PDR-type ACB transporter [Nicotiana benthamiana])	GO:0016021(cellular_component:integral component of membrane); GO:0016887(molecular_function:ATPase activity); GO:0005524(molecular_function:ATP binding)				COG0842(V:Defense mechanisms)	COG0842((ABC) transporter)	sp|Q76CU2|PDR1_TOBAC(Pleiotropic drug resistance protein 1 OS=Nicotiana tabacum OX=4097 GN=PDR1 PE=2 SV=1)
FtPinG0280000743.01	1368	3682.97	2868.58	3381.42	1561.67	1529.72	1988.16	XP_028067653.1(CBL-interacting serine/threonine-protein kinase 14-like [Camellia sinensis])	GO:0004674(molecular_function:protein serine/threonine kinase activity); GO:0007165(biological_process:signal transduction); GO:0005524(molecular_function:ATP binding)	K12761	SNF1		COG0515(T:Signal transduction mechanisms)	COG0515(Serine Threonine protein kinase)	sp|Q9LZW4|CIPKE_ARATH(CBL-interacting serine/threonine-protein kinase 14 OS=Arabidopsis thaliana OX=3702 GN=CIPK14 PE=1 SV=1)
FtPinG0302690600.01	1164	273	232	231	519	580	888	XP_021751603.1(probable beta-1,4-xylosyltransferase IRX9 [Chenopodium quinoa])	GO:0010417(biological_process:glucuronoxylan biosynthetic process); GO:0009834(biological_process:plant-type secondary cell wall biogenesis); GO:0016021(cellular_component:integral component of membrane); GO:0042285(molecular_function:xylosyltransferase activity); GO:0000139(cellular_component:Golgi membrane); GO:0071555(biological_process:cell wall organization); GO:0015018(molecular_function:ga…	K20869	IRX9		ENOG410XP79(S:Function unknown)	ENOG410XP79(glucuronosyltransferase)	sp|Q9ZQC6|IRX9_ARATH(Probable beta-1,4-xylosyltransferase IRX9 OS=Arabidopsis thaliana OX=3702 GN=IRX9 PE=2 SV=1)
FtPinG0606259000.01	1119	2759	2751	2658	3915	4562	5116	EPS67154.1(hypothetical protein M569_07621, partial [Genlisea aurea])	GO:0015934(cellular_component:large ribosomal subunit); GO:0022625(cellular_component:cytosolic large ribosomal subunit); GO:0003735(molecular_function:structural constituent of ribosome); GO:0003723(molecular_function:RNA binding); GO:0002181(biological_process:cytoplasmic translation); GO:0006412(biological_process:translation)	K02938	RP-L8e, RPL8	map03010(Ribosome)	COG0090(O:Posttranslational modification, protein turnover, chaperones)	COG0090(glutathione Stransferase)	sp|Q42064|RL83_ARATH(60S ribosomal protein L8-3 OS=Arabidopsis thaliana OX=3702 GN=RPL8C PE=2 SV=2)
FtPinG0100718900.01	1345	529	573	540	310	310	284	XP_021280842.1(probable protein phosphatase 2C 49 [Herrania umbratica])	GO:0046872(molecular_function:metal ion binding); GO:0004722(molecular_function:protein serine/threonine phosphatase activity); GO:0004724(molecular_function:magnesium-dependent protein serine/threonine phosphatase activity)	K14803	PTC2_3		COG0631(T:Signal transduction mechanisms)	COG0631(Phosphatase)	sp|Q9FYN7|P2C02_ORYSJ(Probable protein phosphatase 2C 2 OS=Oryza sativa subsp. japonica OX=39947 GN=Os01g0295700 PE=2 SV=1)
FtPinG0303418000.01	1236	3517	3027	2882	1647	2040	1847	CBI22488.3(unnamed protein product, partial [Vitis vinifera])	GO:0046872(molecular_function:metal ion binding); GO:0004724(molecular_function:magnesium-dependent protein serine/threonine phosphatase activity); GO:0004722(molecular_function:protein serine/threonine phosphatase activity)	K01102	PDP		COG0631(S:Function unknown)	COG0631(B3 domain-containing protein)	sp|O81760|P2C63_ARATH(Probable protein phosphatase 2C 63 OS=Arabidopsis thaliana OX=3702 GN=At4g33920 PE=2 SV=1)
FtPinG0707154700.01	1003	522	610	578	917	1097	1217	XP_021761570.1(NAC domain-containing protein 100-like [Chenopodium quinoa])	GO:0006355(biological_process:regulation of transcription, DNA-templated); GO:0005634(cellular_component:nucleus); GO:0003677(molecular_function:DNA binding)				ENOG410YEYV(S:Function unknown)	ENOG410YEYV(NAC domain containing protein 58)	sp|Q9FLR3|NAC79_ARATH(NAC domain-containing protein 79 OS=Arabidopsis thaliana OX=3702 GN=NAC079 PE=2 SV=1)
FtPinG0404719200.01	1395	439	578	484	929	899	965	XP_028089117.1(U-box domain-containing protein 9-like isoform X1 [Camellia sinensis])	GO:0004842(molecular_function:ubiquitin-protein transferase activity)				ENOG410YG40(S:Function unknown)	ENOG410YG40(Ubox domain-containing protein)	sp|Q9SRT0|PUB9_ARATH(U-box domain-containing protein 9 OS=Arabidopsis thaliana OX=3702 GN=PUB9 PE=1 SV=1)
FtPinG0201262600.01	678	884	514	719	1547	2371	2781	XP_028089103.1(auxin-induced in root cultures protein 12-like [Camellia sinensis])	GO:0016021(cellular_component:integral component of membrane); GO:0055114(biological_process:oxidation-reduction process)				ENOG410Y10S(S:Function unknown); ENOG410XR70(S:Function unknown)	ENOG410Y10S(auxin-responsive protein); ENOG410XR70(Ferric-chelate reductase)	sp|Q94BT2|AIR12_ARATH(Auxin-induced in root cultures protein 12 OS=Arabidopsis thaliana OX=3702 GN=AIR12 PE=1 SV=3)
FtPinG0606637700.01	531	47	73	53	149	265	323	XP_015902403.1(suppressor protein SRP40-like [Ziziphus jujuba])	GO:0046686(biological_process:response to cadmium ion); GO:0016607(cellular_component:nuclear speck); GO:0006979(biological_process:response to oxidative stress)				ENOG410YUEW(S:Function unknown); COG0724(S:Function unknown)	ENOG410YUEW(-); COG0724(-)
FtPinG0808469600.01	1578	4080	4276	3806	2781	2652	3027	XP_021847630.1(3-ketoacyl-CoA synthase 4-like [Spinacia oleracea])	GO:0006633(biological_process:fatty acid biosynthetic process); GO:0016021(cellular_component:integral component of membrane); GO:0016020(cellular_component:membrane); GO:0016747(molecular_function:transferase activity, transferring acyl groups other than amino-acyl groups)	K15397	KCS	map04626(Plant-pathogen interaction); map00062(Fatty acid elongation)	ENOG410Y5VH(K:Transcription)	ENOG410Y5VH(Transcription factor)	sp|Q9LN49|KCS4_ARATH(3-ketoacyl-CoA synthase 4 OS=Arabidopsis thaliana OX=3702 GN=KCS4 PE=2 SV=1)
FtPinG0101086400.01	1262	1652.16	1494.44	1579.22	2600.6	2838.64	2640.91	XP_010682523.1(PREDICTED: uncharacterized protein LOC104897361 isoform X1 [Beta vulgaris subsp. vulgaris])	GO:0016021(cellular_component:integral component of membrane)				ENOG41123NR(S:Function unknown); ENOG410YBEC(S:Function unknown)	ENOG41123NR(Alcohol dehydrogenase transcription factor Myb/SANT-like); ENOG410YBEC(-)
FtPinG0505668400.01	637	107	121	245	481	1090	1136	XP_028067916.1(uncharacterized protein LOC114270592 [Camellia sinensis])					ENOG410ZDRM(S:Function unknown)	ENOG410ZDRM(-)
FtPinG0303419600.01	2097	1168	1407	1034	713	663	714	XP_018834293.1(PREDICTED: probable metal-nicotianamine transporter YSL7 [Juglans regia])	GO:0016021(cellular_component:integral component of membrane); GO:0055085(biological_process:transmembrane transport)				COG1297(S:Function unknown)	COG1297(rop guanine nucleotide exchange factor)	sp|Q9SHY2|YSL7_ARATH(Probable metal-nicotianamine transporter YSL7 OS=Arabidopsis thaliana OX=3702 GN=YSL7 PE=2 SV=1)
FtPinG0303383600.01	1775	14503	12352	10773	6640	7268	8207	PON90748.1(Very-long-chain 3-ketoacyl-CoA synthase [Trema orientale])	GO:0006633(biological_process:fatty acid biosynthetic process); GO:0016021(cellular_component:integral component of membrane); GO:0016747(molecular_function:transferase activity, transferring acyl groups other than amino-acyl groups)	K15397	KCS	map04626(Plant-pathogen interaction); map00062(Fatty acid elongation)	ENOG410Y5VH(S:Function unknown)	ENOG410Y5VH(DUF1338)	sp|O48780|KCS11_ARATH(3-ketoacyl-CoA synthase 11 OS=Arabidopsis thaliana OX=3702 GN=KCS11 PE=1 SV=1)
FtPinG0302958600.01	1935	704	647	768	1724	1442	1420	XP_010691282.1(PREDICTED: probable sulfate transporter 3.4 [Beta vulgaris subsp. vulgaris])	GO:0015116(molecular_function:sulfate transmembrane transporter activity); GO:0016021(cellular_component:integral component of membrane); GO:0008271(molecular_function:secondary active sulfate transmembrane transporter activity); GO:0005887(cellular_component:integral component of plasma membrane); GO:0015301(molecular_function:anion:anion antiporter activity)	K17471	SULTR3		COG0659(O:Posttranslational modification, protein turnover, chaperones)	COG0659(Heat shock protein)	sp|Q9LW86|SUT34_ARATH(Probable sulfate transporter 3.4 OS=Arabidopsis thaliana OX=3702 GN=SULTR3;4 PE=2 SV=1)
FtPinG0403789800.01	536	633.58	579.61	455.73	283.47	254.04	291.53	THG14919.1(hypothetical protein TEA_015383 [Camellia sinensis var. sinensis])	GO:0043531(molecular_function:ADP binding)
FtPinG0100689900.01	1737	2343	1859	2199	3639	4834	5236	XP_002517044.1(pyruvate kinase isozyme A, chloroplastic [Ricinus communis])	GO:0030955(molecular_function:potassium ion binding); GO:0016301(molecular_function:kinase activity); GO:0000287(molecular_function:magnesium ion binding); GO:0004743(molecular_function:pyruvate kinase activity); GO:0005524(molecular_function:ATP binding); GO:0009507(cellular_component:chloroplast)	K00873	PK, pyk	map00010(Glycolysis / Gluconeogenesis); map00230(Purine metabolism); map00620(Pyruvate metabolism); map01240(Biosynthesis of cofactors)	COG0469(G:Carbohydrate transport and metabolism)	COG0469(Pyruvate kinase)	sp|Q43117|KPYA_RICCO(Pyruvate kinase isozyme A, chloroplastic OS=Ricinus communis OX=3988 PE=1 SV=1)
FtPinG0404584500.01	1095	8	6	5	42	73	99	XP_011031001.1(PREDICTED: uncharacterized protein LOC105130274 [Populus euphratica])	GO:0016021(cellular_component:integral component of membrane)				ENOG4111Z8X(S:Function unknown)	ENOG4111Z8X(-)
FtPinG0303060900.01	1722	807	681	950	1565	2216	2262	XP_021896548.1(tricalbin-3 isoform X2 [Carica papaya])	GO:0016021(cellular_component:integral component of membrane); GO:0008289(molecular_function:lipid binding); GO:0006869(biological_process:lipid transport)				ENOG410XS4J(S:Function unknown)	ENOG410XS4J(Putative integral membrane protein conserved region (DUF2404))	sp|Q7XA06|SYT3_ARATH(Synaptotagmin-3 OS=Arabidopsis thaliana OX=3702 GN=SYT3 PE=2 SV=1)
FtPinG0101056200.01	1914	63	70	74	212	214	427	XP_008240124.1(PREDICTED: probable inactive receptor kinase At1g48480 [Prunus mume])	GO:0016021(cellular_component:integral component of membrane); GO:0050321(molecular_function:tau-protein kinase activity); GO:0005524(molecular_function:ATP binding); GO:0004672(molecular_function:protein kinase activity)				ENOG410Y9HF(T:Signal transduction mechanisms)	ENOG410Y9HF(Inactive receptor kinase)	sp|Q9LVI6|RLK90_ARATH(Probable inactive receptor kinase RLK902 OS=Arabidopsis thaliana OX=3702 GN=RLK902 PE=1 SV=1)
FtPinG0505584600.01	1416	1446.22	1438	1241	2087.75	2755.81	3100.03	OMO63810.1(putative glycosyltransferase 2 protein [Corchorus capsularis])	GO:0016021(cellular_component:integral component of membrane); GO:0016757(molecular_function:transferase activity, transferring glycosyl groups)	K08238	XXT		ENOG410XSJS(S:Function unknown)	ENOG410XSJS(glycosyltransferase)	sp|O22775|XXT2_ARATH(Xyloglucan 6-xylosyltransferase 2 OS=Arabidopsis thaliana OX=3702 GN=XXT2 PE=1 SV=1)
FtPinG0100386000.01	516	4159	3768	3585	1899	2524	2382	XP_012856701.1(PREDICTED: uncharacterized protein LOC105975976 [Erythranthe guttata])					ENOG410YRN3(S:Function unknown)	ENOG410YRN3(-)
FtPinG0808241500.01	1498	16	14	16	58	154	136	XP_021741056.1(zeatin O-glucosyltransferase-like [Chenopodium quinoa])	GO:0016758(molecular_function:transferase activity, transferring hexosyl groups)	K13495	CISZOG	map00908(Zeatin biosynthesis)	COG1819(S:Function unknown)	COG1819(Enoyl-CoA hydratase)	sp|P56725|ZOX_PHAVU(Zeatin O-xylosyltransferase OS=Phaseolus vulgaris OX=3885 GN=ZOX1 PE=2 SV=1)
FtPinG0404374900.01	2986	833	765	793	1370	1618	2155	XP_020223260.1(respiratory burst oxidase homolog protein A [Cajanus cajan])	GO:0050664(molecular_function:oxidoreductase activity, acting on NAD(P)H, oxygen as acceptor); GO:0016021(cellular_component:integral component of membrane); GO:0016174(molecular_function:NAD(P)H oxidase activity); GO:0005509(molecular_function:calcium ion binding); GO:0005886(cellular_component:plasma membrane); GO:0004601(molecular_function:peroxidase activity); GO:0055114(biological_process:ox…	K13447	RBOH	map04016(MAPK signaling pathway - plant); map04626(Plant-pathogen interaction)	ENOG410XNZY(U:Intracellular trafficking, secretion, and vesicular transport)	ENOG410XNZY(NADPH Oxidase)	sp|Q948U0|RBOHA_SOLTU(Respiratory burst oxidase homolog protein A OS=Solanum tuberosum OX=4113 GN=RBOHA PE=1 SV=1)
FtPinG0101009200.01	1574	890	1181	785	458	351	294	XP_012075691.1(protein DETOXIFICATION 12 [Jatropha curcas])	GO:0015297(molecular_function:antiporter activity); GO:0016021(cellular_component:integral component of membrane); GO:0006855(biological_process:drug transmembrane transport); GO:0042910(molecular_function:xenobiotic transporter activity)	K03327	TC.MATE, SLC47A, norM, mdtK, dinF		COG0534(V:Defense mechanisms)	COG0534(Mate efflux family protein)	sp|Q8L731|DTX12_ARATH(Protein DETOXIFICATION 12 OS=Arabidopsis thaliana OX=3702 GN=DTX12 PE=2 SV=1)
FtPinG0303627300.01	807	673.67	670.4	671.16	1028.59	1291.71	1273.16	XP_011086861.1(GEM-like protein 5 [Sesamum indicum])	GO:0009845(biological_process:seed germination); GO:0009793(biological_process:embryo development ending in seed dormancy); GO:0010029(biological_process:regulation of seed germination); GO:0098755(biological_process:maintenance of seed dormancy by absisic acid)				ENOG410YCSJ(S:Function unknown)	ENOG410YCSJ(Peroxisomal targeting signal)	sp|Q9LYV6|GEML5_ARATH(GEM-like protein 5 OS=Arabidopsis thaliana OX=3702 GN=At5g13200 PE=1 SV=1)
FtPinG0100756300.01	1037	162	172	128	301	374	347	XP_022638546.1(uncharacterized protein LOC106766667 [Vigna radiata var. radiata])	GO:0005634(cellular_component:nucleus); GO:0003677(molecular_function:DNA binding)	K09422	MYBP		COG5147(K:Transcription)	COG5147(Myblike DNAbinding domain containing protein)	sp|Q8VZQ2|MYB61_ARATH(Transcription factor MYB61 OS=Arabidopsis thaliana OX=3702 GN=MYB61 PE=2 SV=1)
FtPinG0201956500.01	1101	40	37	18	116	153	236	AXG64014.1(MYB transcription factor 5 [Betula luminifera])	GO:0005634(cellular_component:nucleus); GO:0003677(molecular_function:DNA binding)	K09422	MYBP		COG5147(T:Signal transduction mechanisms)	COG5147(calcium-dependent protein kinase)	sp|Q8LPH6|MYB86_ARATH(Transcription factor MYB86 OS=Arabidopsis thaliana OX=3702 GN=MYB86 PE=2 SV=1)
FtPinG0808465600.01	1131	419	657	440	195	170	112	XP_015868452.1(salicylate carboxymethyltransferase-like [Ziziphus jujuba])	GO:0008168(molecular_function:methyltransferase activity)	K21483	SAMT		ENOG4112BHH(S:Function unknown)	ENOG4112BHH(carboxyl methyltransferase)	sp|Q8H0D2|DXMT1_COFAR(3,7-dimethylxanthine N-methyltransferase OS=Coffea arabica OX=13443 GN=DXMT1 PE=1 SV=1)
FtPinG0404550400.01	1332	2877	3188	2699	1950	1906	1785	OMP01261.1(hypothetical protein COLO4_12024 [Corchorus olitorius])	GO:0005737(cellular_component:cytoplasm); GO:0006468(biological_process:protein phosphorylation); GO:0005634(cellular_component:nucleus); GO:0004674(molecular_function:protein serine/threonine kinase activity); GO:0035556(biological_process:intracellular signal transduction); GO:0005524(molecular_function:ATP binding)	K14498	SNRK2	map04016(MAPK signaling pathway - plant); map04075(Plant hormone signal transduction)	COG0515(S:Function unknown)	COG0515(Auxin-induced protein)	sp|Q0D4J7|SAPK2_ORYSJ(Serine/threonine-protein kinase SAPK2 OS=Oryza sativa subsp. japonica OX=39947 GN=SAPK2 PE=1 SV=1)
FtPinG0606352300.01	450	1139	1173.47	995	580.69	583	753.86	PSR91241.1(COPII coat assembly protein [Actinidia chinensis var. chinensis])	GO:0016021(cellular_component:integral component of membrane); GO:0016874(molecular_function:ligase activity)				ENOG4111742(S:Function unknown); ENOG41113NX(S:Function unknown)	ENOG4111742(-); ENOG41113NX(-)
FtPinG0808179100.01	1538	553	597	507	314	256	252	XP_010689248.1(PREDICTED: pheophorbide a oxygenase, chloroplastic [Beta vulgaris subsp. vulgaris])	GO:0015996(biological_process:chlorophyll catabolic process); GO:0009941(cellular_component:chloroplast envelope); GO:0010277(molecular_function:chlorophyllide a oxygenase [overall] activity); GO:0010154(biological_process:fruit development); GO:0009534(cellular_component:chloroplast thylakoid); GO:0009816(biological_process:defense response to bacterium, incompatible interaction); GO:0016021(cel…	K13071	PAO, ACD1	map00860(Porphyrin and chlorophyll metabolism)	COG4638(P:Inorganic ion transport and metabolism)	COG4638(rieske 2fe-2S domain-containing protein)	sp|Q9FYC2|PAO_ARATH(Pheophorbide a oxygenase, chloroplastic OS=Arabidopsis thaliana OX=3702 GN=PAO PE=1 SV=1)
FtPinG0302579100.01	1686	265	299	266	463	553	620	XP_022730695.1(fatty-acid-binding protein 2 isoform X2 [Durio zibethinus])	GO:0005504(molecular_function:fatty acid binding); GO:0009570(cellular_component:chloroplast stroma); GO:0016872(molecular_function:intramolecular lyase activity)				ENOG411267K(S:Function unknown)	ENOG411267K(Chalcone-flavanone isomerase)	sp|Q84RK2|FAP2_ARATH(Fatty-acid-binding protein 2 OS=Arabidopsis thaliana OX=3702 GN=FAP2 PE=2 SV=2)
FtPinG0201805700.01	602	79	91.5	97	224	215	293	XP_015935637.1(histone H2A [Arachis duranensis])	GO:0005634(cellular_component:nucleus); GO:0046982(molecular_function:protein heterodimerization activity); GO:0000786(cellular_component:nucleosome); GO:0003677(molecular_function:DNA binding)	K11251	H2A		COG5262(B:Chromatin structure and dynamics)	COG5262(histone h2a)	sp|P19177|H2A_PETCR(Histone H2A OS=Petroselinum crispum OX=4043 PE=2 SV=1)
FtPinG0808239900.01	1641	318	230	270	592	796	1207	XP_008386683.2(probable pectinesterase/pectinesterase inhibitor 7 [Malus domestica])	GO:0042545(biological_process:cell wall modification); GO:0004857(molecular_function:enzyme inhibitor activity); GO:0045490(biological_process:pectin catabolic process); GO:0030599(molecular_function:pectinesterase activity); GO:0045330(molecular_function:aspartyl esterase activity)	K01051	E3.1.1.11	map00040(Pentose and glucuronate interconversions)	COG4677(S:Function unknown)	COG4677(Protein of unknown function (DUF1230))	sp|Q8RXK7|PME41_ARATH(Probable pectinesterase/pectinesterase inhibitor 41 OS=Arabidopsis thaliana OX=3702 GN=PME41 PE=2 SV=2)
FtPinG0606398700.01	1866	93	92	121	246	310	419	XP_021766213.1(myosin-binding protein 2-like [Chenopodium quinoa])	GO:0016021(cellular_component:integral component of membrane); GO:0017022(molecular_function:myosin binding); GO:0003743(molecular_function:translation initiation factor activity)				ENOG410YA8U(J:Translation, ribosomal structure and biogenesis)	ENOG410YA8U(amino acids such as threonine, to avoid such errors, it has a posttransfer editing activity that hydrolyzes mischarged Thr-tRNA(Val) in a tRNA-dependent manner (By similarity))	sp|Q0WNW4|MYOB3_ARATH(Myosin-binding protein 3 OS=Arabidopsis thaliana OX=3702 GN=MYOB3 PE=1 SV=1)
FtPinG0404411300.01	1365	339	295	311	552	686	801	XP_023922684.1(protein GPR107 [Quercus suber])	GO:0003824(molecular_function:catalytic activity); GO:0016021(cellular_component:integral component of membrane); GO:0009058(biological_process:biosynthetic process)	K22985	GPR107		ENOG410XQAQ(S:Function unknown)	ENOG410XQAQ(alpha/beta hydrolase fold)	sp|D3ZWZ9|GP107_RAT(Protein GPR107 OS=Rattus norvegicus OX=10116 GN=Gpr107 PE=1 SV=1)
FtPinG0201998100.01	1263	145	156	109	440	395	304	XP_021284457.1(LOW QUALITY PROTEIN: uncharacterized protein LOC110416721 [Herrania umbratica])	GO:0016021(cellular_component:integral component of membrane); GO:0030246(molecular_function:carbohydrate binding)				ENOG4111SSM(S:Function unknown)	ENOG4111SSM(SPRY domain)
FtPinG0201736600.01	860	26	33	35	114	113	117	XP_010107529.1(cytokinin riboside 5'-monophosphate phosphoribohydrolase LOG3 [Morus notabilis])	GO:0016787(molecular_function:hydrolase activity); GO:0016829(molecular_function:lyase activity); GO:0009691(biological_process:cytokinin biosynthetic process)	K22522	LOG		COG1611(S:Function unknown)	COG1611(decarboxylase)	sp|Q8L8B8|LOG3_ARATH(Cytokinin riboside 5'-monophosphate phosphoribohydrolase LOG3 OS=Arabidopsis thaliana OX=3702 GN=LOG3 PE=1 SV=1)
FtPinG0606156000.01	1071	41	50	41	114	219	265	PSS16320.1(Ethylene-responsive transcription factor [Actinidia chinensis var. chinensis])	GO:0003700(molecular_function:transcription factor activity, sequence-specific DNA binding); GO:0005634(cellular_component:nucleus); GO:0003677(molecular_function:DNA binding)	K09286	EREBP		ENOG410YGYW(S:Function unknown)	ENOG410YGYW(-)	sp|Q9SKT1|ERF53_ARATH(Ethylene-responsive transcription factor ERF053 OS=Arabidopsis thaliana OX=3702 GN=ERF053 PE=1 SV=1)
FtPinG0202471000.01	693	1187	1067	1086	360	608	541	XP_022898230.1(uncharacterized protein LOC111411833 [Olea europaea var. sylvestris])					ENOG410YTJH(S:Function unknown)	ENOG410YTJH(-)
FtPinG0202493400.01	891	2149	1851	1823	3060	3454	4080	XP_007211910.1(leucine-rich repeat extensin-like protein 3 isoform X1 [Prunus persica])	GO:0046872(molecular_function:metal ion binding); GO:0030001(biological_process:metal ion transport)				ENOG410Z7V6(S:Function unknown)	ENOG410Z7V6(-)
FtPinG0100393400.01	1709	77	80	68	170.94	210	272	XP_017984835.1(PREDICTED: protein FIZZY-RELATED 3 [Theobroma cacao])	GO:1904668(biological_process:positive regulation of ubiquitin protein ligase activity); GO:0010997(molecular_function:anaphase-promoting complex binding); GO:0097027(molecular_function:ubiquitin-protein transferase activator activity)	K03364	CDH1, FZR1	map04120(Ubiquitin mediated proteolysis)	COG2319(J:Translation, ribosomal structure and biogenesis)	COG2319(Specifically methylates the uridine in position 2552 of 23S rRNA at the 2'-O position of the ribose in the fully assembled 50S ribosomal subunit (By similarity))	sp|Q8LPL5|FZR3_ARATH(Protein FIZZY-RELATED 3 OS=Arabidopsis thaliana OX=3702 GN=FZR3 PE=1 SV=1)
FtPinG0404062400.01	2264	1985	2058	2089	2996	3515	3786	XP_021855277.1(uncharacterized protein At1g04910-like [Spinacia oleracea])	GO:0006004(biological_process:fucose metabolic process); GO:0016021(cellular_component:integral component of membrane); GO:0016757(molecular_function:transferase activity, transferring glycosyl groups)	K23280	RRT		ENOG410Y216(V:Defense mechanisms)	ENOG410Y216((ABC) transporter)	sp|Q4V398|RRT1_ARATH(Rhamnogalacturonan I rhamnosyltransferase 1 OS=Arabidopsis thaliana OX=3702 GN=RRT1 PE=1 SV=1)
FtPinG0404816900.01	809	60	70	38	236	176	183	XP_027091678.1(bZIP transcription factor 44-like [Coffea arabica])	GO:0003700(molecular_function:transcription factor activity, sequence-specific DNA binding); GO:0043565(molecular_function:sequence-specific DNA binding); GO:0005634(cellular_component:nucleus); GO:0045893(biological_process:positive regulation of transcription, DNA-templated); GO:0044212(molecular_function:transcription regulatory region DNA binding)				ENOG410YNBU(S:Function unknown); ENOG410ZM7Q(K:Transcription)	ENOG410YNBU(Transferase family); ENOG410ZM7Q(Ocs element-binding factor)	sp|C0Z2L5|BZP44_ARATH(bZIP transcription factor 44 OS=Arabidopsis thaliana OX=3702 GN=BZIP44 PE=1 SV=1)
FtPinG0303403000.01	1575	601	656	478	304.1	318	284	AGC65583.1(fatty aldehyde dehydrogenase [Simmondsia chinensis])	GO:0004030(molecular_function:aldehyde dehydrogenase [NAD(P)+] activity); GO:0004028(molecular_function:3-chloroallyl aldehyde dehydrogenase activity); GO:0004029(molecular_function:aldehyde dehydrogenase (NAD) activity); GO:0043878(molecular_function:glyceraldehyde-3-phosphate dehydrogenase (NAD+) (non-phosphorylating) activity); GO:0016021(cellular_component:integral component of membrane); GO:…	K00128	ALDH	map00310(Lysine degradation); map00561(Glycerolipid metabolism); map00280(Valine, leucine and isoleucine degradation); map01240(Biosynthesis of cofactors); map00903(Limonene and pinene degradation); map00330(Arginine and proline metabolism); map00053(Ascorbate and aldarate metabolism); map00380(Tryptophan metabolism); map00010(Glycolysis / Gluconeogenesis); map00620(Pyruvate metabolism); map00071…	COG1012(S:Function unknown)	COG1012(Gb protein)	sp|Q70DU8|AL3H1_ARATH(Aldehyde dehydrogenase family 3 member H1 OS=Arabidopsis thaliana OX=3702 GN=ALDH3H1 PE=1 SV=2)
FtPinG0404026900.01	666	49	61	46	149	188	147	PNX96315.1(hypothetical protein L195_g019519 [Trifolium pratense])					ENOG410YUVB(S:Function unknown)	ENOG410YUVB(-)
FtPinG0403889900.01	1281	99	99	117	237	255	298	XP_010680704.1(PREDICTED: erlin-1 [Beta vulgaris subsp. vulgaris])	GO:0031625(molecular_function:ubiquitin protein ligase binding); GO:0032933(biological_process:SREBP signaling pathway); GO:0015485(molecular_function:cholesterol binding); GO:0016021(cellular_component:integral component of membrane); GO:0005789(cellular_component:endoplasmic reticulum membrane); GO:0030433(biological_process:ER-associated ubiquitin-dependent protein catabolic process); GO:00057…	K23341	ERLIN		ENOG410XQSH(O:Posttranslational modification, protein turnover, chaperones)	ENOG410XQSH(ER lipid raft associated)	sp|Q1RMU4|ERLN2_BOVIN(Erlin-2 OS=Bos taurus OX=9913 GN=ERLIN2 PE=2 SV=1)
FtPinG0404513600.01	771	0	2	0	51	85	207	TMW81952.1(hypothetical protein EJD97_007293 [Solanum chilense])	GO:0003700(molecular_function:transcription factor activity, sequence-specific DNA binding); GO:0005634(cellular_component:nucleus); GO:0003677(molecular_function:DNA binding)				ENOG411198J(K:Transcription); ENOG410YY7D(K:Transcription); ENOG410YYVP(K:Transcription)	ENOG411198J(AP2 ERF domain-containing transcription factor); ENOG410YY7D(AP2 ERF domain-containing transcription factor); ENOG410YYVP(AP2 ERF domain-containing transcription factor)	sp|Q70II3|EF110_ARATH(Ethylene-responsive transcription factor ERF110 OS=Arabidopsis thaliana OX=3702 GN=ERF110 PE=2 SV=2)
FtPinG0201525000.01	1140	222	182	250	497	523	521	XP_011037722.1(PREDICTED: fatty acid 2-hydroxylase 1-like [Populus euphratica])	GO:0006631(biological_process:fatty acid metabolic process); GO:0005783(cellular_component:endoplasmic reticulum); GO:0016021(cellular_component:integral component of membrane); GO:0080132(molecular_function:fatty acid alpha-hydroxylase activity); GO:0005506(molecular_function:iron ion binding); GO:0016491(molecular_function:oxidoreductase activity); GO:0008610(biological_process:lipid biosynthet…	K19706	FAH		COG3000(I:Lipid transport and metabolism)	COG3000(fatty acid hydroxylase)	sp|O48916|FAH1_ARATH(Dihydroceramide fatty acyl 2-hydroxylase FAH1 OS=Arabidopsis thaliana OX=3702 GN=FAH1 PE=1 SV=1)
FtPinG0404619600.01	729	707.34	734	588	399	399	397	RYQ80326.1(hypothetical protein Ahy_Scaffold1g106817 isoform C [Arachis hypogaea])	GO:0016021(cellular_component:integral component of membrane)				ENOG4111FCE(S:Function unknown)	ENOG4111FCE(UPF0496 protein)	sp|Q56XQ0|U496I_ARATH(UPF0496 protein At2g18630 OS=Arabidopsis thaliana OX=3702 GN=At2g18630 PE=2 SV=3)
FtPinG0101149100.01	1364	624	700	485	310	233	236	XP_004488699.1(peroxisomal (S)-2-hydroxy-acid oxidase isoform X2 [Cicer arietinum])	GO:0016491(molecular_function:oxidoreductase activity); GO:0010181(molecular_function:FMN binding)	K11517	HAO	map00630(Glyoxylate and dicarboxylate metabolism); map04146(Peroxisome)	COG1304(M:Cell wall/membrane/envelope biogenesis)	COG1304(Cell wall formation. Catalyzes the transfer of a GlcNAc subunit on undecaprenyl-pyrophosphoryl-MurNAc-pentapeptide (lipid intermediate I) to form undecaprenyl-pyrophosphoryl-MurNAc- (pentapeptide)GlcNAc (lipid intermediate II) (By similarity))	sp|P05414|GOX_SPIOL(Peroxisomal (S)-2-hydroxy-acid oxidase OS=Spinacia oleracea OX=3562 PE=1 SV=1)
FtPinG0302663900.01	2523	86	127	175	29	16	16	XP_015897486.1(cation/H(+) antiporter 20 [Ziziphus jujuba])	GO:0016021(cellular_component:integral component of membrane); GO:0015299(molecular_function:solute:proton antiporter activity)				COG0475(S:Function unknown)	COG0475(May be involved in N-glycosylation through its association with N-oligosaccharyl transferase (By similarity))	sp|Q9M353|CHX20_ARATH(Cation/H(+) antiporter 20 OS=Arabidopsis thaliana OX=3702 GN=CHX20 PE=2 SV=1)
FtPinG0606995100.01	1508	2624	3730	2688	1630	1698	1498	XP_021774542.1(ACT domain-containing protein ACR10-like [Chenopodium quinoa])					ENOG410YUMM(O:Posttranslational modification, protein turnover, chaperones)	ENOG410YUMM(Aaa atpase)	sp|Q9SJM1|ACR10_ARATH(ACT domain-containing protein ACR10 OS=Arabidopsis thaliana OX=3702 GN=ACR10 PE=2 SV=1)
FtPinG0403759300.01	1464	23	12	15	83	82	125	AJD25248.1(cytochrome P450 CYP716A89 [Salvia miltiorrhiza])	GO:0004497(molecular_function:monooxygenase activity); GO:0010268(biological_process:brassinosteroid homeostasis); GO:0020037(molecular_function:heme binding); GO:0016132(biological_process:brassinosteroid biosynthetic process); GO:0016021(cellular_component:integral component of membrane); GO:0016705(molecular_function:oxidoreductase activity, acting on paired donors, with incorporation or reduc…	K20667	CYP716A		COG2124(S:Function unknown)	COG2124(polygalacturonase inhibiting protein)	sp|A5BFI4|C7A17_VITVI(Beta-amyrin 28-monooxygenase OS=Vitis vinifera OX=29760 GN=CYP716A17 PE=1 SV=2)
FtPinG0707790300.01	1672	2762	2948	2619	3755	4006	4116	XP_021692277.1(dihydrolipoyllysine-residue succinyltransferase component of 2-oxoglutarate dehydrogenase complex 1, mitochondrial-like isoform X1 [Hevea brasiliensis])	GO:0006099(biological_process:tricarboxylic acid cycle); GO:0045252(cellular_component:oxoglutarate dehydrogenase complex); GO:0004149(molecular_function:dihydrolipoyllysine-residue succinyltransferase activity)	K00658	DLST, sucB	map00020(Citrate cycle (TCA cycle)); map00310(Lysine degradation); map00380(Tryptophan metabolism)	COG0508(U:Intracellular trafficking, secretion, and vesicular transport)	COG0508(Microtubule-associated protein 1 light chain 3)	sp|Q8H107|ODO2B_ARATH(Dihydrolipoyllysine-residue succinyltransferase component of 2-oxoglutarate dehydrogenase complex 2, mitochondrial OS=Arabidopsis thaliana OX=3702 GN=At4g26910 PE=1 SV=2)
FtPinG0808152500.01	1940	930	974	772	542	487	546	BAS71141.1(Os01g0228450, partial [Oryza sativa Japonica Group])	GO:0016021(cellular_component:integral component of membrane); GO:0008236(molecular_function:serine-type peptidase activity)	K17710	PTCD1		ENOG410Z7Z7(O:Posttranslational modification, protein turnover, chaperones)	ENOG410Z7Z7((alpha) subunit)	sp|Q8GZ63|PP397_ARATH(Pentatricopeptide repeat-containing protein At5g25630 OS=Arabidopsis thaliana OX=3702 GN=At5g25630 PE=2 SV=2)
FtPinG0302960800.01	1652	658	556	730	1274	1547	1372	XP_010691326.1(PREDICTED: proline-rich receptor-like protein kinase PERK15 [Beta vulgaris subsp. vulgaris])	GO:0016021(cellular_component:integral component of membrane); GO:0005524(molecular_function:ATP binding); GO:0004672(molecular_function:protein kinase activity)				COG0515(T:Signal transduction mechanisms)	COG0515(Serine Threonine protein kinase)	sp|Q9LV48|PERK1_ARATH(Proline-rich receptor-like protein kinase PERK1 OS=Arabidopsis thaliana OX=3702 GN=PERK1 PE=1 SV=1)
FtPinG0808745400.01	1005	7.28	16.24	5.24	62.5	110.11	75.32	RDX74804.1(Chaperone protein dnaJ 6 [Mucuna pruriens])		K09529	DNAJC9		COG2214(J:Translation, ribosomal structure and biogenesis)	COG2214(Located at the back of the 30S subunit body where it stabilizes the conformation of the head with respect to the body (By similarity))	sp|Q9FL54|DNAJ6_ARATH(Chaperone protein dnaJ 6 OS=Arabidopsis thaliana OX=3702 GN=ATJ6 PE=2 SV=1)
FtPinG0201801600.01	429	69.47	89.42	52.86	231.46	176.9	244.61	XP_025887139.1(uncharacterized protein LOC101252991 [Solanum lycopersicum])	GO:0005634(cellular_component:nucleus); GO:0046982(molecular_function:protein heterodimerization activity); GO:0000786(cellular_component:nucleosome); GO:0006352(biological_process:DNA-templated transcription, initiation); GO:0003677(molecular_function:DNA binding)	K11254	H4		COG2036(B:Chromatin structure and dynamics)	COG2036(Core component of nucleosome. Nucleosomes wrap and compact DNA into chromatin, limiting DNA accessibility to the cellular machineries which require DNA as a template. Histones thereby play a central role in transcription regulation, DNA repair, DNA replication and chromosomal stability. DNA accessibility is regulated via a complex set of post-translational modifications of histones, also …	sp|Q71V09|H4_CAPAN(Histone H4 OS=Capsicum annuum OX=4072 PE=3 SV=3)
FtPinG0404850300.01	562	142.85	164.4	109.63	281.03	327.98	370.49	TKS04761.1(histone H2B-like [Populus alba])	GO:0005634(cellular_component:nucleus); GO:0046982(molecular_function:protein heterodimerization activity); GO:0000786(cellular_component:nucleosome); GO:0003677(molecular_function:DNA binding)	K11252	H2B		ENOG4111NV5(S:Function unknown)	ENOG4111NV5(expressed protein)	sp|O49118|H2B_CAPAN(Histone H2B OS=Capsicum annuum OX=4072 GN=HIS2B PE=2 SV=3)
FtPinG0707793700.01	2386	2408	2573	3458	5698	7103	6602	XP_021759066.1(glycerophosphodiester phosphodiesterase GDPDL3-like [Chenopodium quinoa])	GO:0016021(cellular_component:integral component of membrane); GO:0006629(biological_process:lipid metabolic process); GO:0008081(molecular_function:phosphoric diester hydrolase activity)						sp|Q9SZ11|GPDL3_ARATH(Glycerophosphodiester phosphodiesterase GDPDL3 OS=Arabidopsis thaliana OX=3702 GN=GDPDL3 PE=2 SV=3)
FtPinG0100653100.01	945	160	99	172	376	487	621	OWM75571.1(hypothetical protein CDL15_Pgr021735 [Punica granatum])	GO:0003700(molecular_function:transcription factor activity, sequence-specific DNA binding); GO:0005634(cellular_component:nucleus); GO:0003677(molecular_function:DNA binding)				ENOG410YM3E(K:Transcription)	ENOG410YM3E(Transcription factor)	sp|O82503|CRF1_ARATH(Ethylene-responsive transcription factor CRF1 OS=Arabidopsis thaliana OX=3702 GN=CRF1 PE=1 SV=1)
FtPinG0404762600.01	5643	600.16	684.05	1231.96	2239.14	3473.19	3695.88	XP_010677314.1(PREDICTED: uncharacterized protein LOC104892985 [Beta vulgaris subsp. vulgaris])					COG4886(S:Function unknown)	COG4886(leucine Rich Repeat)	sp|Q7XA42|RGA1_SOLBU(Putative disease resistance protein RGA1 OS=Solanum bulbocastanum OX=147425 GN=RGA1 PE=2 SV=2)
FtPinG0505830800.01	749	463.6	402.57	439.73	202.52	234.58	234.38	XP_022134330.1(uncharacterized protein At5g19025-like [Momordica charantia])	GO:0016021(cellular_component:integral component of membrane)				ENOG4111QF9(S:Function unknown)	ENOG4111QF9(ZF-HD homeobox protein At4g24660-like)	sp|P0C8Q9|Y5902_ARATH(Uncharacterized protein At5g19025 OS=Arabidopsis thaliana OX=3702 GN=At5g19025 PE=2 SV=3)
FtPinG0303092400.01	2551	5615.69	6302.27	5245.57	3818.55	3827.27	3486.69	XP_028057786.1(phosphate transporter PHO1 homolog 1 [Camellia sinensis])	GO:0005794(cellular_component:Golgi apparatus); GO:0000822(molecular_function:inositol hexakisphosphate binding); GO:0016021(cellular_component:integral component of membrane); GO:0005802(cellular_component:trans-Golgi network); GO:0006817(biological_process:phosphate ion transport); GO:0015114(molecular_function:phosphate ion transmembrane transporter activity); GO:0016036(biological_process:cel…	K24195	XPR1, PHO1		COG5409(S:Function unknown)	COG5409(adenylyl cyclase-associated protein)	sp|Q93ZF5|PHO11_ARATH(Phosphate transporter PHO1 homolog 1 OS=Arabidopsis thaliana OX=3702 GN=PHO1-H1 PE=2 SV=1)
FtPinG0202353600.01	1494	235	207	310	652	808	613	XP_010685434.1(PREDICTED: aluminum-activated malate transporter 2 [Beta vulgaris subsp. vulgaris])	GO:0016021(cellular_component:integral component of membrane); GO:0015743(biological_process:malate transport)				ENOG410XR8V(S:Function unknown)	ENOG410XR8V(pyridine nucleotide-disulfide oxidoreductase)	sp|Q9SJE8|ALMT2_ARATH(Aluminum-activated malate transporter 2 OS=Arabidopsis thaliana OX=3702 GN=ALMT2 PE=2 SV=2)
FtPinG0201906700.01	1350	1572	1445	1638	3122	3953	6857	XP_017608365.1(PREDICTED: protein WALLS ARE THIN 1-like [Gossypium arboreum])	GO:0009826(biological_process:unidimensional cell growth); GO:0090355(biological_process:positive regulation of auxin metabolic process); GO:0009834(biological_process:plant-type secondary cell wall biogenesis); GO:0010315(biological_process:auxin efflux); GO:0016021(cellular_component:integral component of membrane); GO:0090358(biological_process:positive regulation of tryptophan metabolic proce…				ENOG410YAV4(S:Function unknown)	ENOG410YAV4(Auxin-induced protein)	sp|Q94AP3|WAT1_ARATH(Protein WALLS ARE THIN 1 OS=Arabidopsis thaliana OX=3702 GN=WAT1 PE=1 SV=1)
FtPinG0303250800.01	1628	296	267	281	495	627	747	XP_028753316.1(LOW QUALITY PROTEIN: probable pectate lyase 13 [Prosopis alba])	GO:0030570(molecular_function:pectate lyase activity); GO:0045490(biological_process:pectin catabolic process); GO:0046872(molecular_function:metal ion binding); GO:0016021(cellular_component:integral component of membrane)	K01728	pel	map00040(Pentose and glucuronate interconversions)	COG3866(K:Transcription)	COG3866(Transcription elongation factor)	sp|Q9SCP2|PLY12_ARATH(Probable pectate lyase 12 OS=Arabidopsis thaliana OX=3702 GN=At3g53190 PE=2 SV=2)
FtPinG0303262000.01	1377	1408.1	1425.61	1633.13	2468.72	2735.78	3024.84	XP_010667109.1(PREDICTED: protein BTR1 isoform X2 [Beta vulgaris subsp. vulgaris])	GO:0003723(molecular_function:RNA binding)	K14944	NOVA		ENOG410XRZD(S:Function unknown)	ENOG410XRZD(Neuro-oncological ventral antigen)	sp|Q9LZ82|BTR1_ARATH(Protein BTR1 OS=Arabidopsis thaliana OX=3702 GN=BTR1 PE=1 SV=1)
FtPinG0201610000.01	2301	44	40	64	140	309	437	XP_007207308.1(mitogen-activated protein kinase kinase kinase ANP1 isoform X2 [Prunus persica])	GO:0004674(molecular_function:protein serine/threonine kinase activity); GO:0005524(molecular_function:ATP binding); GO:0004672(molecular_function:protein kinase activity)	K20606	ANP1	map04016(MAPK signaling pathway - plant)	ENOG410XQGS(S:Function unknown)	ENOG410XQGS((GPI)-anchored protein)	sp|Q40541|NPK1_TOBAC(Mitogen-activated protein kinase kinase kinase NPK1 OS=Nicotiana tabacum OX=4097 GN=NPK1 PE=1 SV=1)
FtPinG0404448700.01	566	91	94	97	202	226	258	XP_026446585.1(histone H2A variant 1-like [Papaver somniferum])	GO:0005634(cellular_component:nucleus); GO:0046982(molecular_function:protein heterodimerization activity); GO:0000786(cellular_component:nucleosome); GO:0003677(molecular_function:DNA binding)	K11251	H2A		COG5262(S:Function unknown)	COG5262(Guanylate binding protein)	sp|Q84MP7|H2AV3_ORYSJ(Probable histone H2A variant 3 OS=Oryza sativa subsp. japonica OX=39947 GN=Os03g0743400 PE=2 SV=1)
FtPinG0505908200.01	1180	260	192	171	589	450	762	XP_012072524.1(non-functional NADPH-dependent codeinone reductase 2 isoform X2 [Jatropha curcas])	GO:0016491(molecular_function:oxidoreductase activity)	K22374	DMAS1		COG0656(S:Function unknown)	COG0656(reductase)	sp|Q9SQ64|COR2_PAPSO(Non-functional NADPH-dependent codeinone reductase 2 OS=Papaver somniferum OX=3469 GN=COR2 PE=1 SV=1)
FtPinG0202046100.01	1088	509	451	412	744	997	995	XP_006430155.1(protein ABHD11 [Citrus clementina])	GO:0005739(cellular_component:mitochondrion); GO:0005524(molecular_function:ATP binding)				COG0596(S:Function unknown)	COG0596(Alpha beta hydrolase)	sp|Q8K4F5|ABHDB_MOUSE(Protein ABHD11 OS=Mus musculus OX=10090 GN=Abhd11 PE=1 SV=1)
FtPinG0303506100.01	906	571.89	438.05	411.15	221.99	212.17	231.19	OIW02559.1(hypothetical protein TanjilG_12873 [Lupinus angustifolius])	GO:0016021(cellular_component:integral component of membrane)				ENOG41121N2(S:Function unknown)	ENOG41121N2(-)	sp|Q9LX93|ATL55_ARATH(E3 ubiquitin-protein ligase RING1 OS=Arabidopsis thaliana OX=3702 GN=ATL55 PE=1 SV=1)
FtPinG0404717800.01	795	46	52	53	152	197	388	XP_009358991.1(PREDICTED: cytochrome b561 and DOMON domain-containing protein At4g12980-like [Pyrus x bretschneideri])	GO:0016021(cellular_component:integral component of membrane); GO:0055114(biological_process:oxidation-reduction process)						sp|Q9SV71|B561O_ARATH(Cytochrome b561 and DOMON domain-containing protein At4g12980 OS=Arabidopsis thaliana OX=3702 GN=At4g12980 PE=2 SV=1)
FtPinG0708036700.01	388	233	162	151	397	518	666
FtPinG0202131900.01	1084	691.7	964.86	736.51	412.03	284.7	333.81	XP_002263018.1(PREDICTED: salicylate carboxymethyltransferase isoform X1 [Vitis vinifera])	GO:0008757(molecular_function:S-adenosylmethionine-dependent methyltransferase activity); GO:0032259(biological_process:methylation); GO:0008168(molecular_function:methyltransferase activity)	K21483	SAMT		ENOG4112BHH(S:Function unknown)	ENOG4112BHH(carboxyl methyltransferase)	sp|Q9SPV4|SAMT_CLABR(Salicylate carboxymethyltransferase OS=Clarkia breweri OX=36903 GN=SAMT PE=1 SV=1)
FtPinG0404484600.01	1389	1964.06	1599.71	2255.32	4055.06	4413.23	4163.9	XP_021737947.1(UDP-xylose transporter 3-like [Chenopodium quinoa])	GO:0005794(cellular_component:Golgi apparatus); GO:0015297(molecular_function:antiporter activity); GO:0016021(cellular_component:integral component of membrane); GO:0005338(molecular_function:nucleotide-sugar transmembrane transporter activity); GO:0022857(molecular_function:transmembrane transporter activity); GO:0005464(molecular_function:UDP-xylose transmembrane transporter activity)	K15285	SLC35E3		ENOG410XP1S(J:Translation, ribosomal structure and biogenesis)	ENOG410XP1S(Dimethylates a single guanine residue at position 26 of a number of tRNAs using S-adenosyl-L-methionine as donor of the methyl groups (By similarity))	sp|Q8RXL8|UXT3_ARATH(UDP-xylose transporter 3 OS=Arabidopsis thaliana OX=3702 GN=UXT3 PE=1 SV=1)
FtPinG0708035100.01	2093	109	70	55	213	310	299	XP_010680250.1(PREDICTED: UDP-glucuronate:xylan alpha-glucuronosyltransferase 1 isoform X1 [Beta vulgaris subsp. vulgaris])	GO:0045492(biological_process:xylan biosynthetic process); GO:0005794(cellular_component:Golgi apparatus); GO:0015020(molecular_function:glucuronosyltransferase activity); GO:0009834(biological_process:plant-type secondary cell wall biogenesis); GO:0016021(cellular_component:integral component of membrane)	K20890	GUX		COG5597(O:Posttranslational modification, protein turnover, chaperones)	COG5597(Glycosyl Transferase)	sp|Q9LSB1|GUX1_ARATH(UDP-glucuronate:xylan alpha-glucuronosyltransferase 1 OS=Arabidopsis thaliana OX=3702 GN=GUX1 PE=2 SV=1)
FtPinG0303015400.01	1323	220	278	330	107	89	99	XP_002533776.1(U-box domain-containing protein 21 [Ricinus communis])	GO:0004842(molecular_function:ubiquitin-protein transferase activity); GO:0016874(molecular_function:ligase activity)				ENOG410Y3P9(O:Posttranslational modification, protein turnover, chaperones)	ENOG410Y3P9(Ubox domain-containing protein)	sp|Q5PNY6|PUB21_ARATH(U-box domain-containing protein 21 OS=Arabidopsis thaliana OX=3702 GN=PUB21 PE=2 SV=1)
FtPinG0606742800.01	615	132	145	116	333	431	283	XP_028092207.1(transcription factor bHLH30-like [Camellia sinensis])	GO:0046983(molecular_function:protein dimerization activity)				ENOG410ZKSM(K:Transcription)	ENOG410ZKSM(transcription factor bHLH30-like)	sp|Q9S7Y1|BH030_ARATH(Transcription factor bHLH30 OS=Arabidopsis thaliana OX=3702 GN=BHLH30 PE=1 SV=1)
FtPinG0201305600.01	2468	703	935	720	440	427	413	XP_002280701.2(PREDICTED: serine/threonine-protein kinase BLUS1 isoform X1 [Vitis vinifera])	GO:0005737(cellular_component:cytoplasm); GO:0032147(biological_process:activation of protein kinase activity); GO:0031098(biological_process:stress-activated protein kinase signaling cascade); GO:0004674(molecular_function:protein serine/threonine kinase activity); GO:0005524(molecular_function:ATP binding); GO:0004672(molecular_function:protein kinase activity); GO:0023014(biological_process:si…				ENOG410XSWS(T:Signal transduction mechanisms)	ENOG410XSWS(ste20-related kinase adaptor)	sp|Q551H4|FRAY2_DICDI(Serine/threonine-protein kinase fray2 OS=Dictyostelium discoideum OX=44689 GN=fray2 PE=3 SV=1)
FtPinG0808864700.01	1098	728.7	733.95	727.67	1191.16	1909.77	1651.43	XP_015892371.1(uncharacterized protein LOC107426648 isoform X2 [Ziziphus jujuba])					ENOG410YA0N(S:Function unknown); ENOG410ZEKZ(S:Function unknown)	ENOG410YA0N(Protein of unknown function (DUF1644)); ENOG410ZEKZ(Protein of unknown function (DUF1644))
FtPinG0809081600.01	996	660	1051	919	358	249	180	PSS10153.1(E3 ubiquitin-protein like [Actinidia chinensis var. chinensis])	GO:0016021(cellular_component:integral component of membrane)	K10664	ATL6S		ENOG41121N2(O:Posttranslational modification, protein turnover, chaperones)	ENOG41121N2(zinc ion binding)	sp|Q8RXX9|ATL6_ARATH(E3 ubiquitin-protein ligase ATL6 OS=Arabidopsis thaliana OX=3702 GN=ATL6 PE=1 SV=2)
FtPinG0808138600.01	1626	1254.55	1390	1083	733	688	590	CAN78871.1(hypothetical protein VITISV_024970 [Vitis vinifera])	GO:0016021(cellular_component:integral component of membrane)				ENOG41121N2(T:Signal transduction mechanisms)	ENOG41121N2(Serine Threonine protein kinase)	sp|Q91XF4|RN167_MOUSE(E3 ubiquitin-protein ligase RNF167 OS=Mus musculus OX=10090 GN=Rnf167 PE=2 SV=1)
FtPinG0100154300.01	392	8	3	7	56	59	57
FtPinG0404583700.01	1131	2035	1739	2320	3655	6032	5603	XP_021752319.1(probable trehalose-phosphate phosphatase I [Chenopodium quinoa])	GO:0005992(biological_process:trehalose biosynthetic process); GO:0004805(molecular_function:trehalose-phosphatase activity)	K01087	otsB	map00500(Starch and sucrose metabolism)	COG1877(G:Carbohydrate transport and metabolism)	COG1877(trehalose biosynthetic process)	sp|Q5HZ05|TPPJ_ARATH(Probable trehalose-phosphate phosphatase J OS=Arabidopsis thaliana OX=3702 GN=TPPJ PE=1 SV=1)
FtPinG0808657300.01	1754	298	194	198	637	643	1338	XP_021743328.1(laccase-17-like [Chenopodium quinoa])	GO:0048046(cellular_component:apoplast); GO:0052716(molecular_function:hydroquinone:oxygen oxidoreductase activity); GO:0046274(biological_process:lignin catabolic process); GO:0005507(molecular_function:copper ion binding)	K05909	E1.10.3.2		COG2132(Q:Secondary metabolites biosynthesis, transport and catabolism)	COG2132(Multicopper oxidase)	sp|Q9FJD5|LAC17_ARATH(Laccase-17 OS=Arabidopsis thaliana OX=3702 GN=LAC17 PE=2 SV=1)
FtPinG0505689700.01	4314	1740	1631	2113	3230	4256	4359	XP_021740327.1(uncharacterized protein LOC110706680 [Chenopodium quinoa])	GO:0008233(molecular_function:peptidase activity); GO:0005886(cellular_component:plasma membrane)				ENOG410Z114(S:Function unknown)	ENOG410Z114(-)
FtPinG0201536000.01	855	999.82	1102.47	925.8	622	642.11	568.08	XP_002283799.1(PREDICTED: transcription factor Pur-alpha 1 [Vitis vinifera])	GO:0032422(molecular_function:purine-rich negative regulatory element binding); GO:0000977(molecular_function:RNA polymerase II regulatory region sequence-specific DNA binding)	K21772	PURA		ENOG410ZKKR(K:Transcription)	ENOG410ZKKR(Purine-rich element binding protein)	sp|Q9SKZ1|PUR_ARATH(Transcription factor Pur-alpha 1 OS=Arabidopsis thaliana OX=3702 GN=PURA1 PE=1 SV=2)
FtPinG0606118700.01	2044	423	509	500	810	872	936	XP_010689480.1(PREDICTED: external alternative NAD(P)H-ubiquinone oxidoreductase B1, mitochondrial [Beta vulgaris subsp. vulgaris])	GO:0005509(molecular_function:calcium ion binding); GO:0016491(molecular_function:oxidoreductase activity)	K17871	ndh1		COG1252(L:Replication, recombination and repair)	COG1252(Retrotransposon protein)	sp|Q9ST62|NDB1_SOLTU(External alternative NAD(P)H-ubiquinone oxidoreductase B1, mitochondrial OS=Solanum tuberosum OX=4113 GN=NDB1 PE=1 SV=1)
FtPinG0202305500.01	1578	4029	4123	3542	2764	2765	2829	PQQ19725.1(WRKY transcription factor 44 isoform X2 [Prunus yedoensis var. nudiflora])	GO:0003700(molecular_function:transcription factor activity, sequence-specific DNA binding); GO:0043565(molecular_function:sequence-specific DNA binding); GO:0005634(cellular_component:nucleus)				ENOG410YFS5(K:Transcription)	ENOG410YFS5(WRKY)	sp|Q9XI90|WRKY4_ARATH(Probable WRKY transcription factor 4 OS=Arabidopsis thaliana OX=3702 GN=WRKY4 PE=1 SV=2)
FtPinG0302927400.01	1689	1697	1631	1925	2920	4281	3894	RVW89380.1(Vacuolar cation/proton exchanger 2 [Vitis vinifera])	GO:0015369(molecular_function:calcium:proton antiporter activity); GO:0016021(cellular_component:integral component of membrane); GO:0005774(cellular_component:vacuolar membrane)	K07300	chaA, CAX		COG0387(P:Inorganic ion transport and metabolism)	COG0387(Calcium Proton)	sp|Q6K1C4|CAX3_ORYSJ(Vacuolar cation/proton exchanger 3 OS=Oryza sativa subsp. japonica OX=39947 GN=CAX3 PE=2 SV=2)
FtPinG0606338500.01	1053	84	81	82	433	349	201	XP_028116715.1(cyclic dof factor 2-like isoform X3 [Camellia sinensis])	GO:0003700(molecular_function:transcription factor activity, sequence-specific DNA binding); GO:0006355(biological_process:regulation of transcription, DNA-templated); GO:0005634(cellular_component:nucleus); GO:0043565(molecular_function:sequence-specific DNA binding); GO:0003677(molecular_function:DNA binding)				ENOG410YN7N(K:Transcription)	ENOG410YN7N(Myb-like DNA-binding domain)	sp|Q8W1E3|CDF1_ARATH(Cyclic dof factor 1 OS=Arabidopsis thaliana OX=3702 GN=CDF1 PE=1 SV=2)
FtPinG0505946300.01	1233	6062	6750	5468	3981	4465	4538	AEQ58797.1(ethylene response factor [Rumex palustris])	GO:0003700(molecular_function:transcription factor activity, sequence-specific DNA binding); GO:0005634(cellular_component:nucleus); GO:0003677(molecular_function:DNA binding)	K09286	EREBP				sp|Q9LUM4|RAP22_ARATH(Ethylene-responsive transcription factor RAP2-2 OS=Arabidopsis thaliana OX=3702 GN=RAP2-2 PE=1 SV=2)
FtPinG0809141200.01	695	74.16	56.26	45.82	144.55	259.52	267.02	XP_019077986.1(PREDICTED: cyclic phosphodiesterase-like [Vitis vinifera])	GO:0016021(cellular_component:integral component of membrane); GO:0016874(molecular_function:ligase activity); GO:0004112(molecular_function:cyclic-nucleotide phosphodiesterase activity)				ENOG41128FD(S:Function unknown)	ENOG41128FD(Cyclic phosphodiesterase)	sp|O04147|CPD_ARATH(Cyclic phosphodiesterase OS=Arabidopsis thaliana OX=3702 GN=At4g18930 PE=1 SV=1)
FtPinG0202247700.01	969	1255	1181	848	485	345	248	XP_021663269.1(calcium uniporter protein 4, mitochondrial-like [Hevea brasiliensis])	GO:0016021(cellular_component:integral component of membrane); GO:0005739(cellular_component:mitochondrion); GO:0051560(biological_process:mitochondrial calcium ion homeostasis)	K20858	MCU		ENOG410Y3YU(S:Function unknown)	ENOG410Y3YU(Coiled-coil domain containing 109B)	sp|Q9FJV7|MCU4_ARATH(Calcium uniporter protein 4, mitochondrial OS=Arabidopsis thaliana OX=3702 GN=At5g42610 PE=2 SV=1)
FtPinG0707939300.01	470	615	580	627	1528	1313	1123
FtPinG0606152700.01	1242	5058	5561	5347	7793	8942	10590	XP_010656992.1(PREDICTED: ADP,ATP carrier protein 3, mitochondrial [Vitis vinifera])	GO:0005743(cellular_component:mitochondrial inner membrane); GO:0016021(cellular_component:integral component of membrane); GO:0022857(molecular_function:transmembrane transporter activity); GO:0005471(molecular_function:ATP:ADP antiporter activity)	K05863	SLC25A4S, ANT		ENOG410XNW0(U:Intracellular trafficking, secretion, and vesicular transport)	ENOG410XNW0(transmembrane transport)	sp|O49447|ADT3_ARATH(ADP,ATP carrier protein 3, mitochondrial OS=Arabidopsis thaliana OX=3702 GN=AAC3 PE=1 SV=1)
FtPinG0707616100.01	1076	1855	1876	1478	967	835	674	XP_003635478.1(PREDICTED: uncharacterized protein LOC100853077 isoform X2 [Vitis vinifera])					ENOG411269M(S:Function unknown)	ENOG411269M(expressed protein)
FtPinG0606148100.01	1831	423	476	518	921	944	1356	XP_002271846.2(PREDICTED: delta(24)-sterol reductase [Vitis vinifera])	GO:0016021(cellular_component:integral component of membrane); GO:0071949(molecular_function:FAD binding); GO:0016491(molecular_function:oxidoreductase activity)	K09828	DHCR24, DWF1	map00100(Steroid biosynthesis)	COG0277(C:Energy production and conversion)	COG0277(FAD linked oxidase domain protein)	sp|P93472|DIM_PEA(Delta(24)-sterol reductase OS=Pisum sativum OX=3888 GN=DIM PE=1 SV=1)
FtPinG0606354600.01	1809	81	53	45	172	324	628	RWR81237.1(Peroxidase 68 [Cinnamomum micranthum f. kanehirae])	GO:0046872(molecular_function:metal ion binding); GO:0042744(biological_process:hydrogen peroxide catabolic process); GO:0004601(molecular_function:peroxidase activity); GO:0020037(molecular_function:heme binding); GO:0006979(biological_process:response to oxidative stress)	K00430	E1.11.1.7	map00940(Phenylpropanoid biosynthesis)	ENOG410YAA5(F:Nucleotide transport and metabolism)	ENOG410YAA5(uridine kinase)	sp|P22195|PER1_ARAHY(Cationic peroxidase 1 OS=Arachis hypogaea OX=3818 GN=PNC1 PE=1 SV=2)
FtPinG0707241000.01	1241	1003	941	953	494	619	607	XP_021728516.1(beta-1,4-mannosyl-glycoprotein 4-beta-N-acetylglucosaminyltransferase-like isoform X2 [Chenopodium quinoa])	GO:0016021(cellular_component:integral component of membrane); GO:0006044(biological_process:N-acetylglucosamine metabolic process); GO:0016757(molecular_function:transferase activity, transferring glycosyl groups); GO:0003830(molecular_function:beta-1,4-mannosylglycoprotein 4-beta-N-acetylglucosaminyltransferase activity); GO:0006487(biological_process:protein N-linked glycosylation)	K00737	MGAT3	map00510(N-Glycan biosynthesis)	ENOG410YQKP(S:Function unknown)	ENOG410YQKP(Glycosyl transferase family 17 protein)	sp|Q02527|MGAT3_RAT(Beta-1,4-mannosyl-glycoprotein 4-beta-N-acetylglucosaminyltransferase OS=Rattus norvegicus OX=10116 GN=Mgat3 PE=1 SV=2)
FtPinG0303322600.01	2706	30441	29982	29081	14193	17904	20869	XP_010674039.1(PREDICTED: respiratory burst oxidase homolog protein B [Beta vulgaris subsp. vulgaris])	GO:0050664(molecular_function:oxidoreductase activity, acting on NAD(P)H, oxygen as acceptor); GO:0016021(cellular_component:integral component of membrane); GO:0016174(molecular_function:NAD(P)H oxidase activity); GO:0009845(biological_process:seed germination); GO:0005509(molecular_function:calcium ion binding); GO:0009408(biological_process:response to heat); GO:0004601(molecular_function:pero…	K13447	RBOH	map04016(MAPK signaling pathway - plant); map04626(Plant-pathogen interaction)	ENOG410XNZY(P:Inorganic ion transport and metabolism)	ENOG410XNZY(Stores iron in a soluble, non-toxic, readily available form. Important for iron homeostasis (By similarity))	sp|Q948T9|RBOHB_SOLTU(Respiratory burst oxidase homolog protein B OS=Solanum tuberosum OX=4113 GN=RBOHB PE=1 SV=1)
FtPinG0302798000.01	1598	2958	2971	2558	1922.79	1765	1770	XP_021867068.1(diacylglycerol kinase 4-like [Spinacia oleracea])	GO:0007205(biological_process:protein kinase C-activating G-protein coupled receptor signaling pathway); GO:0006952(biological_process:defense response); GO:0046834(biological_process:lipid phosphorylation); GO:0005886(cellular_component:plasma membrane); GO:0003951(molecular_function:NAD+ kinase activity); GO:0046486(biological_process:glycerolipid metabolic process); GO:0046339(biological_proce…	K00901	dgkA, DGK	map00564(Glycerophospholipid metabolism); map04070(Phosphatidylinositol signaling system); map00561(Glycerolipid metabolism)	ENOG410XQVB(I:Lipid transport and metabolism)	ENOG410XQVB(DiacylGlycerol Kinase)	sp|F4JQ95|DGK7_ARATH(Diacylglycerol kinase 7 OS=Arabidopsis thaliana OX=3702 GN=DGK7 PE=1 SV=1)
FtPinG0505118300.01	2367	63	61	46	143	304	498	XP_010676938.1(PREDICTED: probable beta-D-xylosidase 7 [Beta vulgaris subsp. vulgaris])	GO:0048046(cellular_component:apoplast); GO:0005975(biological_process:carbohydrate metabolic process); GO:0008422(molecular_function:beta-glucosidase activity); GO:0102483(molecular_function:scopolin beta-glucosidase activity); GO:0004553(molecular_function:hydrolase activity, hydrolyzing O-glycosyl compounds); GO:0009505(cellular_component:plant-type cell wall); GO:0009506(cellular_component:pl…				COG1472(S:Function unknown)	COG1472(-)	sp|Q9SGZ5|BXL7_ARATH(Probable beta-D-xylosidase 7 OS=Arabidopsis thaliana OX=3702 GN=BXL7 PE=2 SV=2)
FtPinG0505684500.01	1032	33	24	65	159	268	376	XP_023904745.1(heat stress transcription factor A-6b-like isoform X1 [Quercus suber])	GO:0003700(molecular_function:transcription factor activity, sequence-specific DNA binding); GO:0043565(molecular_function:sequence-specific DNA binding); GO:0005634(cellular_component:nucleus)	K09419	HSFF		COG5169(S:Function unknown)	COG5169(Catalyzes 2 different reactions between oxygene and the acireductone 1,2-dihydroxy-3-keto-5-methylthiopentene (DHK-MTPene) depending upon the metal bound in the active site. Fe-containing acireductone dioxygenase (Fe-ARD) produces formate and 2-keto-4- methylthiobutyrate (KMTB), the alpha-ketoacid precursor of methionine in the methionine recycle pathway. Ni-containing acireductone dioxyg…	sp|Q9LUH8|HFA6B_ARATH(Heat stress transcription factor A-6b OS=Arabidopsis thaliana OX=3702 GN=HSFA6b PE=2 SV=1)
FtPinG0505832600.01	1879	2354	2565	1961	3309	3844	3886	XP_021721423.1(cystathionine gamma-synthase 1, chloroplastic-like [Chenopodium quinoa])	GO:0003824(molecular_function:catalytic activity); GO:0016829(molecular_function:lyase activity); GO:0016740(molecular_function:transferase activity); GO:0030170(molecular_function:pyridoxal phosphate binding)	K01739	metB	map00450(Selenocompound metabolism); map00920(Sulfur metabolism); map00270(Cysteine and methionine metabolism)	COG0626(U:Intracellular trafficking, secretion, and vesicular transport)	COG0626(vesicle transport through interaction with t-SNAREs)	sp|P55217|CGS1_ARATH(Cystathionine gamma-synthase 1, chloroplastic OS=Arabidopsis thaliana OX=3702 GN=CGS1 PE=1 SV=3)
FtPinG0809006900.01	1511	3856	3193	2945	1701	1444	2059	XP_010692959.1(PREDICTED: aspartyl protease family protein At5g10770 [Beta vulgaris subsp. vulgaris])	GO:0004190(molecular_function:aspartic-type endopeptidase activity)				ENOG410XNV7(O:Posttranslational modification, protein turnover, chaperones)	ENOG410XNV7(aspartic)	sp|Q8S9J6|ASPA_ARATH(Aspartyl protease family protein At5g10770 OS=Arabidopsis thaliana OX=3702 GN=At5g10770 PE=2 SV=1)
FtPinG0808885800.01	1716	7986	7937	7515	5180	5840	5990	XP_020215266.1(NAD(H) kinase 1 [Cajanus cajan])	GO:0003951(molecular_function:NAD+ kinase activity); GO:0042736(molecular_function:NADH kinase activity); GO:0006741(biological_process:NADP biosynthetic process); GO:0019674(biological_process:NAD metabolic process)	K00858	ppnK, NADK	map00760(Nicotinate and nicotinamide metabolism); map01240(Biosynthesis of cofactors)	COG0061(G:Carbohydrate transport and metabolism)	COG0061(Catalyzes the phosphorylation of NAD to NADP. Utilizes ATP and other nucleoside triphosphates as well as inorganic polyphosphate as a source of phosphorus (By similarity))	sp|Q56YN3|NADK1_ARATH(NAD(H) kinase 1 OS=Arabidopsis thaliana OX=3702 GN=NADK1 PE=1 SV=2)
FtPinG0808969000.01	811	1299	1249	1240	1829	2045	2242	AFN53672.1(peptidyl-prolyl cis-trans isomerase [Linum usitatissimum])	GO:0034477(biological_process:U6 snRNA 3'-end processing); GO:0006457(biological_process:protein folding); GO:0005783(cellular_component:endoplasmic reticulum); GO:0004518(molecular_function:nuclease activity); GO:0005802(cellular_component:trans-Golgi network); GO:0051082(molecular_function:unfolded protein binding); GO:0048364(biological_process:root development); GO:0042026(biological_process:…	K01802	E5.2.1.8		COG0652(S:Function unknown)	COG0652(Protein of unknown function (DUF1313))	sp|Q9SP02|CP20A_ARATH(Peptidyl-prolyl cis-trans isomerase CYP20-1 OS=Arabidopsis thaliana OX=3702 GN=CYP20-1 PE=1 SV=1)
FtPinG0201213500.01	1301	848	616.11	659	1313	1866.24	2458	XP_010276519.1(PREDICTED: shaggy-related protein kinase alpha [Nelumbo nucifera])	GO:0004674(molecular_function:protein serine/threonine kinase activity); GO:0005524(molecular_function:ATP binding); GO:0004672(molecular_function:protein kinase activity)	K00924	E2.7.1.-		COG0515(T:Signal transduction mechanisms)	COG0515(Serine Threonine protein kinase)	sp|Q40518|MSK1_TOBAC(Shaggy-related protein kinase NtK-1 OS=Nicotiana tabacum OX=4097 GN=NTK-1 PE=2 SV=1)
FtPinG0404247500.01	1365	1430	1309	1076	2175	2099	2258	XP_021841568.1(IAA-amino acid hydrolase ILR1-like 4 [Spinacia oleracea])	GO:0016787(molecular_function:hydrolase activity)	K21604	IAR3, ILL6		COG1473(E:Amino acid transport and metabolism)	COG1473(amidohydrolase)	sp|Q84XG9|ILL1_ORYSI(IAA-amino acid hydrolase ILR1-like 1 OS=Oryza sativa subsp. indica OX=39946 GN=ILL1 PE=2 SV=1)
FtPinG0201546600.01	1767	87	72	145	279.78	548	720	XP_010685719.1(PREDICTED: laccase-17 [Beta vulgaris subsp. vulgaris])	GO:0048046(cellular_component:apoplast); GO:0052716(molecular_function:hydroquinone:oxygen oxidoreductase activity); GO:0046274(biological_process:lignin catabolic process); GO:0005507(molecular_function:copper ion binding); GO:0009414(biological_process:response to water deprivation)	K05909	E1.10.3.2		COG2132(L:Replication, recombination and repair)	COG2132(Retrotransposon protein)	sp|O81081|LAC2_ARATH(Laccase-2 OS=Arabidopsis thaliana OX=3702 GN=LAC2 PE=2 SV=1)
FtPinG0606733700.01	590	2120	2404	1786	3158	3488	3469	RWR83433.1(60S acidic ribosomal protein P2B-like protein [Cinnamomum micranthum f. kanehirae])	GO:0003735(molecular_function:structural constituent of ribosome); GO:0006414(biological_process:translational elongation); GO:0005840(cellular_component:ribosome)	K02943	RP-LP2, RPLP2	map03010(Ribosome)	COG2058(J:Translation, ribosomal structure and biogenesis)	COG2058(Ribosomal protein)	sp|P41099|RLA2_PARAR(60S acidic ribosomal protein P2 OS=Parthenium argentatum OX=35935 PE=3 SV=1)
FtPinG0302777100.01	2244	158	171	170	336	539	780	XP_021744753.1(probably inactive leucine-rich repeat receptor-like protein kinase IMK2 [Chenopodium quinoa])	GO:0016021(cellular_component:integral component of membrane); GO:0005524(molecular_function:ATP binding); GO:0004672(molecular_function:protein kinase activity)				COG4886(U:Intracellular trafficking, secretion, and vesicular transport)	COG4886(Prenylated RAB acceptor)	sp|Q9SCT4|IMK2_ARATH(Probably inactive leucine-rich repeat receptor-like protein kinase IMK2 OS=Arabidopsis thaliana OX=3702 GN=IMK2 PE=1 SV=1)
FtPinG0303644800.01	1748	323	180	206	533	880	1037	XP_021718667.1(endoglucanase 2-like [Chenopodium quinoa])	GO:0016021(cellular_component:integral component of membrane); GO:0005975(biological_process:carbohydrate metabolic process); GO:0008810(molecular_function:cellulase activity); GO:0030245(biological_process:cellulose catabolic process); GO:0004553(molecular_function:hydrolase activity, hydrolyzing O-glycosyl compounds)				ENOG410XPC9(G:Carbohydrate transport and metabolism)	ENOG410XPC9(hydrolase family)	sp|Q8LCP6|GUN10_ARATH(Endoglucanase 10 OS=Arabidopsis thaliana OX=3702 GN=At1g75680 PE=2 SV=2)
FtPinG0808389500.01	665	791	904	721	1218	1521	1400	RXH81549.1(hypothetical protein DVH24_034970 [Malus domestica])	GO:0003735(molecular_function:structural constituent of ribosome); GO:0006414(biological_process:translational elongation); GO:0005840(cellular_component:ribosome)	K02943	RP-LP2, RPLP2	map03010(Ribosome)	COG2058(J:Translation, ribosomal structure and biogenesis)	COG2058(Ribosomal protein)	sp|P41099|RLA2_PARAR(60S acidic ribosomal protein P2 OS=Parthenium argentatum OX=35935 PE=3 SV=1)
FtPinG0101020100.01	550	398	362	395	666	1169	1110	GAV82655.1(hypothetical protein CFOL_v3_26106 [Cephalotus follicularis])					ENOG410YVX2(S:Function unknown)	ENOG410YVX2(-)
FtPinG0403679300.01	1395	3228	2774	2691	5148	4664	5062	XP_002268701.1(PREDICTED: arogenate dehydratase 3, chloroplastic [Vitis vinifera])	GO:0004106(molecular_function:chorismate mutase activity); GO:0009570(cellular_component:chloroplast stroma); GO:0004664(molecular_function:prephenate dehydratase activity); GO:0009094(biological_process:L-phenylalanine biosynthetic process); GO:0047769(molecular_function:arogenate dehydratase activity); GO:0009507(cellular_component:chloroplast)	K05359	ADT, PDT	map00400(Phenylalanine, tyrosine and tryptophan biosynthesis)	COG0077(E:Amino acid transport and metabolism)	COG0077(Prephenate dehydratase)	sp|Q9ZUY3|AROD3_ARATH(Arogenate dehydratase 3, chloroplastic OS=Arabidopsis thaliana OX=3702 GN=ADT3 PE=1 SV=1)
FtPinG0404085800.01	942	27	16	21	82	101	153	XP_021859680.1(uncharacterized protein LOC110798795 [Spinacia oleracea])	GO:0016021(cellular_component:integral component of membrane)				ENOG410YD4S(S:Function unknown)	ENOG410YD4S(expressed protein)
FtPinG0707936400.01	540	824	942	841	1270	1400	1539	XP_021730553.1(40S ribosomal protein S17-like [Chenopodium quinoa])	GO:0003735(molecular_function:structural constituent of ribosome); GO:0006412(biological_process:translation); GO:0005840(cellular_component:ribosome)	K02962	RP-S17e, RPS17	map03010(Ribosome)	COG1383(J:Translation, ribosomal structure and biogenesis)	COG1383(Ribosomal protein)	sp|Q9SJ36|RS172_ARATH(40S ribosomal protein S17-2 OS=Arabidopsis thaliana OX=3702 GN=RPS17B PE=2 SV=3)
FtPinG0606249900.01	952	1235	903	1649	331	508	470	PIN21996.1(hypothetical protein CDL12_05296 [Handroanthus impetiginosus])							sp|Q58FX0|BAP2_ARATH(BON1-associated protein 2 OS=Arabidopsis thaliana OX=3702 GN=BAP2 PE=1 SV=1)
FtPinG0302647800.01	903	216	204	247	441	768	1037	XP_023897322.1(trihelix transcription factor GT-3b-like [Quercus suber])	GO:0003700(molecular_function:transcription factor activity, sequence-specific DNA binding); GO:0043565(molecular_function:sequence-specific DNA binding); GO:0005634(cellular_component:nucleus)				ENOG410YYXY(T:Signal transduction mechanisms)	ENOG410YYXY(Phosphatase)	sp|Q9SDW0|TGT3A_ARATH(Trihelix transcription factor GT-3a OS=Arabidopsis thaliana OX=3702 GN=GT-3A PE=1 SV=1)
FtPinG0505266700.01	627	96	97	94	215	211	283	VDC80455.1(unnamed protein product [Brassica rapa])	GO:0046622(biological_process:positive regulation of organ growth); GO:0016021(cellular_component:integral component of membrane)				ENOG4111AW2(S:Function unknown)	ENOG4111AW2(auxin-regulated gene involved in organ size)
FtPinG0809037600.01	1149	1061.88	1038	1030	565	657	718.91	RVW39022.1(hypothetical protein CK203_089161 [Vitis vinifera])					ENOG4111IE1(S:Function unknown)	ENOG4111IE1(mef2b neighbor)
FtPinG0303519600.01	3497	4431	3484	4219	6768	9317	10531	XP_021737744.1(cellulose synthase A catalytic subunit 6 [UDP-forming]-like [Chenopodium quinoa])	GO:0016021(cellular_component:integral component of membrane); GO:0030244(biological_process:cellulose biosynthetic process); GO:0071555(biological_process:cell wall organization); GO:0016760(molecular_function:cellulose synthase (UDP-forming) activity); GO:0005886(cellular_component:plasma membrane); GO:0046872(molecular_function:metal ion binding)	K10999	CESA		COG1215(S:Function unknown)	COG1215(secreted protein)	sp|Q94JQ6|CESA6_ARATH(Cellulose synthase A catalytic subunit 6 [UDP-forming] OS=Arabidopsis thaliana OX=3702 GN=CESA6 PE=1 SV=2)
FtPinG0202263900.01	1769	558	570	559	313	354	330	PON91604.1(GAMYB transcription factor [Trema orientale])	GO:0003677(molecular_function:DNA binding)				ENOG410XQS3(S:Function unknown)	ENOG410XQS3(AHNAK nucleoprotein)
FtPinG0808246700.01	360	1157	1278	1145	1666	1879	1922	ERN13030.1(hypothetical protein AMTR_s00040p00106300 [Amborella trichopoda])	GO:0003735(molecular_function:structural constituent of ribosome); GO:0022625(cellular_component:cytosolic large ribosomal subunit); GO:0006412(biological_process:translation); GO:0005840(cellular_component:ribosome)	K02929	RP-L44e, RPL44	map03010(Ribosome)	COG1631(J:Translation, ribosomal structure and biogenesis)	COG1631(Ribosomal protein)	sp|Q96499|RL44_GOSHI(60S ribosomal protein L44 OS=Gossypium hirsutum OX=3635 GN=RPL44 PE=3 SV=3)
FtPinG0504924900.01	791	263	226.21	214.66	436	627.51	819.7	XP_015881258.1(ras-related protein RABA1f-like [Ziziphus jujuba])	GO:0003924(molecular_function:GTPase activity); GO:0005525(molecular_function:GTP binding)	K07904	RAB11A	map04144(Endocytosis)	COG1100(S:Function unknown)	COG1100(glucan endo-1,3-beta-glucosidase-like protein)	sp|Q9FJH0|RAA1F_ARATH(Ras-related protein RABA1f OS=Arabidopsis thaliana OX=3702 GN=RABA1F PE=2 SV=1)
FtPinG0302696500.01	2117	4738	3494	3864	7289	8164	11009	ADT63058.1(phenylalanine ammonia-lyase [Fagopyrum esculentum])	GO:0005737(cellular_component:cytoplasm); GO:0032991(cellular_component:macromolecular complex); GO:0006559(biological_process:L-phenylalanine catabolic process); GO:0009800(biological_process:cinnamic acid biosynthetic process); GO:0045548(molecular_function:phenylalanine ammonia-lyase activity); GO:0016597(molecular_function:amino acid binding)	K10775	PAL	map00940(Phenylpropanoid biosynthesis); map00360(Phenylalanine metabolism)	COG2986(E:Amino acid transport and metabolism)	COG2986(histidine ammonia-lyase)	sp|P24481|PAL1_PETCR(Phenylalanine ammonia-lyase 1 OS=Petroselinum crispum OX=4043 GN=PAL1 PE=1 SV=1)
FtPinG0201456400.01	543	1837	1555	1693	2668	3840	3836	CAD21441.1(putative cysteine proteinase inhibitor [Rumex obtusifolius])	GO:0004869(molecular_function:cysteine-type endopeptidase inhibitor activity); GO:0008233(molecular_function:peptidase activity)				ENOG410YZDC(O:Posttranslational modification, protein turnover, chaperones); ENOG410YV6K(S:Function unknown)	ENOG410YZDC(Cysteine proteinase inhibitor); ENOG410YV6K(CY)	sp|Q06445|CYTI_VIGUN(Cysteine proteinase inhibitor OS=Vigna unguiculata OX=3917 PE=1 SV=1)
FtPinG0403666700.01	1544	88	74	114	241	282	271	RVW16710.1(Cytochrome P450 710A11 [Vitis vinifera])	GO:0004497(molecular_function:monooxygenase activity); GO:0016125(biological_process:sterol metabolic process); GO:0020037(molecular_function:heme binding); GO:0016021(cellular_component:integral component of membrane); GO:0016705(molecular_function:oxidoreductase activity, acting on paired donors, with incorporation or reduction of molecular oxygen); GO:0005506(molecular_function:iron ion bindin…	K09832	CYP710A	map00100(Steroid biosynthesis)	COG2124(J:Translation, ribosomal structure and biogenesis)	COG2124(ribosomal protein)	sp|Q1T7C2|C7111_SOLLC(Cytochrome P450 710A11 OS=Solanum lycopersicum OX=4081 GN=CYP710A11 PE=1 SV=1)
FtPinG0100118100.01	627	183	142	139	519	434	342	XP_021910565.1(PLASMODESMATA CALLOSE-BINDING PROTEIN 3 [Carica papaya])					ENOG41116E9(S:Function unknown)	ENOG41116E9(X8 domain)	sp|Q9SD84|PDCB2_ARATH(PLASMODESMATA CALLOSE-BINDING PROTEIN 2 OS=Arabidopsis thaliana OX=3702 GN=PDCB2 PE=1 SV=1)
FtPinG0403728500.01	1581	310	269	228.61	735	520	645	XP_021771620.1(berberine bridge enzyme-like 21 [Chenopodium quinoa])	GO:0071949(molecular_function:FAD binding); GO:0016491(molecular_function:oxidoreductase activity)				COG0277(C:Energy production and conversion)	COG0277(FAD linked oxidase domain protein)	sp|Q9SA85|BBE8_ARATH(Berberine bridge enzyme-like 8 OS=Arabidopsis thaliana OX=3702 GN=At1g30700 PE=2 SV=1)
FtPinG0404539800.01	5334	1337.16	1276	1594	2481.46	4645.34	5558.79	XP_021767240.1(endoribonuclease Dicer homolog 1-like [Chenopodium quinoa])	GO:0004525(molecular_function:ribonuclease III activity); GO:0035196(biological_process:production of miRNAs involved in gene silencing by miRNA); GO:0005524(molecular_function:ATP binding); GO:0031047(biological_process:gene silencing by RNA); GO:0003677(molecular_function:DNA binding); GO:0007275(biological_process:multicellular organism development); GO:0006396(biological_process:RNA processin…	K11592	DICER1, DCR1		COG1111(C:Energy production and conversion)	COG1111(Pyrophosphate phospho-hydrolase)	sp|Q9SP32|DCL1_ARATH(Endoribonuclease Dicer homolog 1 OS=Arabidopsis thaliana OX=3702 GN=DCL1 PE=1 SV=2)
FtPinG0606478400.01	1202	2809	2548	2419	3876	3945	4214	XP_002273868.2(PREDICTED: phosphatidylinositol/phosphatidylcholine transfer protein SFH9 [Vitis vinifera])					ENOG410XRSQ(S:Function unknown)	ENOG410XRSQ(-)	sp|F4JVA9|SFH2_ARATH(Phosphatidylinositol/phosphatidylcholine transfer protein SFH2 OS=Arabidopsis thaliana OX=3702 GN=SFH2 PE=3 SV=1)
FtPinG0607050000.01	702	897	885	779	1600	1684	1375	XP_021750144.1(MOB kinase activator-like 1A isoform X1 [Chenopodium quinoa])	GO:0016301(molecular_function:kinase activity)	K06685	MOB1, Mats		ENOG410XSUJ(S:Function unknown)	ENOG410XSUJ(MOB kinase activator)	sp|Q949G5|MOB1A_MEDSF(MOB kinase activator-like 1A OS=Medicago sativa subsp. falcata OX=3878 GN=MOB1-A PE=2 SV=2)
FtPinG0100726100.01	1405	804	965	796	515	549	521	XP_021900372.1(uncharacterized protein LOC110816470 [Carica papaya])	GO:0016021(cellular_component:integral component of membrane); GO:0008289(molecular_function:lipid binding)				ENOG410Z4S2(S:Function unknown)	ENOG410Z4S2(-)	sp|Q8R1R3|STAR7_MOUSE(StAR-related lipid transfer protein 7, mitochondrial OS=Mus musculus OX=10090 GN=Stard7 PE=1 SV=2)
FtPinG0505971000.01	2970	1090	1092	1201	1756	2142	2115	XP_010668410.1(PREDICTED: uncharacterized protein LOC104885410 [Beta vulgaris subsp. vulgaris])					ENOG4110NMN(S:Function unknown)	ENOG4110NMN(Protein of unknown function (DUF810))	sp|Q8RX56|UNC13_ARATH(Protein unc-13 homolog OS=Arabidopsis thaliana OX=3702 GN=PATROL1 PE=2 SV=1)
FtPinG0809068900.01	1493	4634	4322	4075	6494	7255	9012	XP_021853254.1(calreticulin [Spinacia oleracea])	GO:0006457(biological_process:protein folding); GO:0005783(cellular_component:endoplasmic reticulum); GO:0030246(molecular_function:carbohydrate binding); GO:0005788(cellular_component:endoplasmic reticulum lumen); GO:0051082(molecular_function:unfolded protein binding); GO:0005509(molecular_function:calcium ion binding)	K08057	CALR	map04145(Phagosome); map04141(Protein processing in endoplasmic reticulum)			sp|O81919|CALR_BETVU(Calreticulin OS=Beta vulgaris OX=161934 PE=2 SV=1)
FtPinG0101021900.01	998	17	16	25	108	96	82	XP_010672352.1(PREDICTED: cytosolic sulfotransferase 8-like [Beta vulgaris subsp. vulgaris])	GO:0008146(molecular_function:sulfotransferase activity)	K22312	ST2A, SOT15		ENOG4111H56(S:Function unknown)	ENOG4111H56(Sulfotransferase)	sp|Q8L5A7|SOT15_ARATH(Cytosolic sulfotransferase 15 OS=Arabidopsis thaliana OX=3702 GN=SOT15 PE=1 SV=1)
FtPinG0505920900.01	701	1228	1142	1030	707	738	701	XP_010256738.1(PREDICTED: uncharacterized protein LOC104597049 [Nelumbo nucifera])	GO:0016021(cellular_component:integral component of membrane); GO:0008270(molecular_function:zinc ion binding)				COG5183(F:Nucleotide transport and metabolism)	COG5183(Catalyzes the conversion of uracil and 5-phospho-alpha- D-ribose 1-diphosphate (PRPP) to UMP and diphosphate (By similarity))
FtPinG0201825000.01	2292	2645	2810	3484	5502	6095	6063	XP_012083764.1(NAD-dependent malic enzyme 62 kDa isoform, mitochondrial [Jatropha curcas])	GO:0006090(biological_process:pyruvate metabolic process); GO:0051287(molecular_function:NAD binding); GO:0004471(molecular_function:malate dehydrogenase (decarboxylating) (NAD+) activity); GO:0004470(molecular_function:malic enzyme activity); GO:0005739(cellular_component:mitochondrion); GO:0046872(molecular_function:metal ion binding); GO:0006108(biological_process:malate metabolic process); GO…	K00028	E1.1.1.39	map00620(Pyruvate metabolism); map00710(Carbon fixation in photosynthetic organisms)	COG0281(S:Function unknown)	COG0281(ZF-HD protein dimerisation region containing protein, expressed)	sp|P37221|MAOM_SOLTU(NAD-dependent malic enzyme 62 kDa isoform, mitochondrial OS=Solanum tuberosum OX=4113 PE=1 SV=1)
FtPinG0404657100.01	1163	3365	3083	2020	1349	1399	1490	XP_021738647.1(salicylate carboxymethyltransferase-like [Chenopodium quinoa])	GO:0008168(molecular_function:methyltransferase activity); GO:0032259(biological_process:methylation); GO:0008757(molecular_function:S-adenosylmethionine-dependent methyltransferase activity)	K08241;K21483	E2.1.1.141;SAMT	map00592(alpha-Linolenic acid metabolism)	ENOG4112BHH(S:Function unknown); ENOG410YFI3(S:Function unknown)	ENOG4112BHH(carboxyl methyltransferase); ENOG410YFI3(Jasmonate)	sp|Q8H0D2|DXMT1_COFAR(3,7-dimethylxanthine N-methyltransferase OS=Coffea arabica OX=13443 GN=DXMT1 PE=1 SV=1)
FtPinG0303031700.01	1295	709	674	786	1220	1326	1494	XP_014518624.1(biotin synthase, mitochondrial [Vigna radiata var. radiata])	GO:0051539(molecular_function:4 iron, 4 sulfur cluster binding); GO:0051536(molecular_function:iron-sulfur cluster binding); GO:0051537(molecular_function:2 iron, 2 sulfur cluster binding); GO:0004076(molecular_function:biotin synthase activity); GO:0046872(molecular_function:metal ion binding); GO:0009102(biological_process:biotin biosynthetic process)	K01012	bioB	map00780(Biotin metabolism); map01240(Biosynthesis of cofactors)	COG0502(H:Coenzyme transport and metabolism)	COG0502(Catalyzes the conversion of dethiobiotin (DTB) to biotin by the insertion of a sulfur atom into dethiobiotin via a radical- based mechanism (By similarity))	sp|P54967|BIOB_ARATH(Biotin synthase, mitochondrial OS=Arabidopsis thaliana OX=3702 GN=BIO2 PE=1 SV=1)
FtPinG0707668100.01	1059	325	399	357	628	647	656	XP_021748987.1(syntaxin-51-like [Chenopodium quinoa])	GO:0016021(cellular_component:integral component of membrane); GO:0016192(biological_process:vesicle-mediated transport)	K08503	SYP5	map04130(SNARE interactions in vesicular transport)	ENOG410ZZA3(U:Intracellular trafficking, secretion, and vesicular transport)	ENOG410ZZA3(syntaxin)	sp|Q9SA23|SYP51_ARATH(Syntaxin-51 OS=Arabidopsis thaliana OX=3702 GN=SYP51 PE=1 SV=1)
FtPinG0606346700.01	2585	1030	816	916	1625	1773	1707	XP_021756944.1(probable methyltransferase PMT5 [Chenopodium quinoa])	GO:0008168(molecular_function:methyltransferase activity)	K23870	QUA2, TSD2		ENOG411183R(S:Function unknown)	ENOG411183R(Methyltransferase)	sp|Q3EC77|PMT5_ARATH(Probable methyltransferase PMT5 OS=Arabidopsis thaliana OX=3702 GN=At2g03480 PE=2 SV=2)
FtPinG0303480400.01	1227	19	15	49	116	319	314	XP_021734425.1(wall-associated receptor kinase-like 8 [Chenopodium quinoa])	GO:0004709(molecular_function:MAP kinase kinase kinase activity); GO:0016021(cellular_component:integral component of membrane); GO:0030247(molecular_function:polysaccharide binding); GO:0005623(cellular_component:cell); GO:0004674(molecular_function:protein serine/threonine kinase activity); GO:0005509(molecular_function:calcium ion binding); GO:0004672(molecular_function:protein kinase activity…				COG0515(T:Signal transduction mechanisms)	COG0515(Serine Threonine protein kinase)	sp|Q7X8C5|WAKLB_ARATH(Wall-associated receptor kinase-like 2 OS=Arabidopsis thaliana OX=3702 GN=WAKL2 PE=2 SV=1)
FtPinG0808397100.01	1725	3543.88	3593.42	3931	5905.75	6655.45	6159.07	XP_021855211.1(DNA repair protein RAD5B-like [Spinacia oleracea])	GO:0004386(molecular_function:helicase activity)				ENOG410XRM0(S:Function unknown)	ENOG410XRM0(Ring finger protein)	sp|Q8GU87|AB31G_ORYSJ(ABC transporter G family member 31 OS=Oryza sativa subsp. japonica OX=39947 GN=ABCG31 PE=2 SV=3)
FtPinG0100927600.01	488	352.34	324.27	300.67	698.27	663.82	582.15	RHN76017.1(putative coactivator CBP, KIX domain-containing protein [Medicago truncatula])	GO:0006355(biological_process:regulation of transcription, DNA-templated); GO:0003712(molecular_function:transcription cofactor activity); GO:0005524(molecular_function:ATP binding); GO:0004674(molecular_function:protein serine/threonine kinase activity)	K14972	PAXIP1, PTIP		ENOG41119DW(O:Posttranslational modification, protein turnover, chaperones)	ENOG41119DW(reversibly glycosylated polypeptide)	sp|F4I171|MD15A_ARATH(Mediator of RNA polymerase II transcription subunit 15a OS=Arabidopsis thaliana OX=3702 GN=MED15A PE=1 SV=1)
FtPinG0100077600.01	625	58	72	27	351	214	199	XP_017222019.1(PREDICTED: zinc finger protein 5 [Daucus carota subsp. sativus])	GO:0003676(molecular_function:nucleic acid binding)				ENOG4111AXQ(S:Function unknown)	ENOG4111AXQ(zinc finger protein)	sp|Q39264|ZFP5_ARATH(Zinc finger protein 5 OS=Arabidopsis thaliana OX=3702 GN=ZFP5 PE=1 SV=1)
FtPinG0403958400.01	3033	2528	3052.28	2240	1648	1568.81	1524	XP_021757709.1(protein NLP6-like [Chenopodium quinoa])					ENOG4110HDW(S:Function unknown); ENOG410YA7W(S:Function unknown)	ENOG4110HDW(RWP-RK domain-containing protein); ENOG410YA7W(RWP-RK domain-containing protein)	sp|Q84TH9|NLP7_ARATH(Protein NLP7 OS=Arabidopsis thaliana OX=3702 GN=NLP7 PE=1 SV=2)
FtPinG0708023700.01	861	276	288	380	764	843	677	ALT31509.1(MYB10 [Fagopyrum tataricum])	GO:0005634(cellular_component:nucleus); GO:0003677(molecular_function:DNA binding)	K09422	MYBP		COG5147(K:Transcription)	COG5147(Myblike DNAbinding domain containing protein)	sp|O23160|MYB73_ARATH(Transcription factor MYB73 OS=Arabidopsis thaliana OX=3702 GN=MYB73 PE=1 SV=1)
FtPinG0100219100.01	943	1327.65	1051.07	1214.68	3333.23	2449.66	2453.66	XP_022898426.1(ATP synthase delta chain, chloroplastic [Olea europaea var. sylvestris])	GO:0003735(molecular_function:structural constituent of ribosome); GO:0005840(cellular_component:ribosome); GO:0015986(biological_process:ATP synthesis coupled proton transport); GO:0006412(biological_process:translation); GO:0046933(molecular_function:proton-transporting ATP synthase activity, rotational mechanism)	K02113	ATPF1D, atpH	map00195(Photosynthesis); map00190(Oxidative phosphorylation)	COG0712(S:Function unknown)	COG0712(-)
FtPinG0201826900.01	647	54	57	51	400	221	161	CDP13427.1(unnamed protein product [Coffea canephora])					ENOG410YW5U(S:Function unknown)	ENOG410YW5U(Protein of unknown function (DUF581))	sp|O80506|FLZ3_ARATH(FCS-Like Zinc finger 3 OS=Arabidopsis thaliana OX=3702 GN=FLZ3 PE=1 SV=1)
FtPinG0202494900.01	376	53	41	25	161	149	137	OVA06379.1(Arabinogalactan peptide [Macleaya cordata])	GO:0016021(cellular_component:integral component of membrane)				ENOG410Z4BH(S:Function unknown)	ENOG410Z4BH(Arabinogalactan peptide)	sp|O82337|AGP16_ARATH(Arabinogalactan protein 16 OS=Arabidopsis thaliana OX=3702 GN=AGP16 PE=1 SV=1)
FtPinG0808596400.01	492	637	559	525	293	336	348	PON70581.1(NB-ARC domain containing protein [Parasponia andersonii])	GO:0043531(molecular_function:ADP binding)
FtPinG0302533100.01	1176	667	572	641	1134	1232	1730	XP_021855673.1(probable sugar phosphate/phosphate translocator At2g25520 [Spinacia oleracea])	GO:0016021(cellular_component:integral component of membrane)				ENOG410XP1S(G:Carbohydrate transport and metabolism)	ENOG410XP1S(chitinase)	sp|Q3E6T0|PT525_ARATH(Probable sugar phosphate/phosphate translocator At5g25400 OS=Arabidopsis thaliana OX=3702 GN=At5g25400 PE=2 SV=1)
FtPinG0404640200.01	1158	790	709	701	292	286	448	XP_006423168.1(protein JINGUBANG [Citrus clementina])					ENOG410YAAP(B:Chromatin structure and dynamics); ENOG410YAAP(D:Cell cycle control, cell division, chromosome partitioning); ENOG410YAAP(L:Replication, recombination and repair); ENOG410YAAP(T:Signal transduction mechanisms); ENOG410YAAP(U:Intracellular trafficking, secretion, and vesicular transport); ENOG410XP1Z(S:Function unknown)	ENOG410YAAP(phosphatidylinositol kinase activity); ENOG410YAAP(phosphatidylinositol kinase activity); ENOG410YAAP(phosphatidylinositol kinase activity); ENOG410YAAP(phosphatidylinositol kinase activity); ENOG410YAAP(phosphatidylinositol kinase activity); ENOG410XP1Z(wD repeat domain)	sp|O48716|JGB_ARATH(Protein JINGUBANG OS=Arabidopsis thaliana OX=3702 GN=JGB PE=1 SV=1)
FtPinG0303317600.01	411	1527	1187	1328	2213	2823	3090	OMO63801.1(Rapid ALkalinization Factor [Corchorus capsularis])					ENOG41117SK(S:Function unknown); ENOG4111BVJ(U:Intracellular trafficking, secretion, and vesicular transport)	ENOG41117SK(Rubber elongation factor); ENOG4111BVJ(Rapid ALkalinization Factor (RALF))	sp|Q945T0|RALF_TOBAC(Rapid alkalinization factor OS=Nicotiana tabacum OX=4097 GN=RALF PE=1 SV=1)
FtPinG0404681100.01	820	42	35	33	100	130	152	XP_010263448.1(PREDICTED: protein IRX15-LIKE-like [Nelumbo nucifera])	GO:0045492(biological_process:xylan biosynthetic process); GO:0016021(cellular_component:integral component of membrane)				ENOG410YAEW(S:Function unknown)	ENOG410YAEW(poly(A) binding protein, cytoplasmic)	sp|Q9SNE5|IRX15_ARATH(Protein IRREGULAR XYLEM 15 OS=Arabidopsis thaliana OX=3702 GN=IRX15 PE=2 SV=1)
FtPinG0505150700.01	1216	16	15	13	54	99	132	XP_021767242.1(NAC domain-containing protein 30-like [Chenopodium quinoa])	GO:0043565(molecular_function:sequence-specific DNA binding); GO:0071365(biological_process:cellular response to auxin stimulus); GO:0045491(biological_process:xylan metabolic process); GO:0009737(biological_process:response to abscisic acid); GO:0090059(biological_process:protoxylem development); GO:0009735(biological_process:response to cytokinin); GO:0044212(molecular_function:transcription re…				ENOG410YB6I(S:Function unknown)	ENOG410YB6I(NAC domain-containing protein)	sp|Q9C8W9|NAC30_ARATH(NAC domain-containing protein 30 OS=Arabidopsis thaliana OX=3702 GN=NAC030 PE=1 SV=1)
FtPinG0202466100.01	1295	1098	1051	1112	1691	2079	2499	XP_002511079.1(probable beta-1,4-xylosyltransferase IRX10L [Ricinus communis])	GO:0006486(biological_process:protein glycosylation); GO:0016757(molecular_function:transferase activity, transferring glycosyl groups)	K20870	IRX10		ENOG410XTFH(S:Function unknown)	ENOG410XTFH(Exostosin)	sp|Q940Q8|IX10L_ARATH(Probable beta-1,4-xylosyltransferase IRX10L OS=Arabidopsis thaliana OX=3702 GN=IRX10L PE=2 SV=1)
FtPinG0707838000.01	837	986.96	978.23	845	1354	1527	1706.29	RYR42004.1(hypothetical protein Ahy_A08g038456 [Arachis hypogaea])	GO:0019904(molecular_function:protein domain specific binding)	K06630	YWHAE		COG5040(T:Signal transduction mechanisms)	COG5040(Tyrosine 3-monooxygenase tryptophan 5-monooxygenase activation protein)	sp|P93343|1433C_TOBAC(14-3-3-like protein C OS=Nicotiana tabacum OX=4097 PE=1 SV=1)
FtPinG0100266400.01	1494	2632	1923	1571	4079	6563	4881	XP_024991444.1(protein DA1-related 2 isoform X1 [Cynara cardunculus var. scolymus])	GO:0046872(molecular_function:metal ion binding)				ENOG410XRD4(S:Function unknown)	ENOG410XRD4(hydroxycinnamoyl-Coenzyme A shikimate quinate hydroxycinnamoyltransferase-like)	sp|Q0WSN2|DAR2_ARATH(Protein DA1-related 2 OS=Arabidopsis thaliana OX=3702 GN=DAR2 PE=1 SV=1)
FtPinG0505091100.01	1455	1827	1858	2086	3320	3647	5052	XP_010665756.1(PREDICTED: aspartyl protease family protein 2 [Beta vulgaris subsp. vulgaris])	GO:0004190(molecular_function:aspartic-type endopeptidase activity)	K22683	APF2		ENOG410XNV7(T:Signal transduction mechanisms)	ENOG410XNV7(Serine Threonine protein kinase)	sp|Q9LNJ3|APF2_ARATH(Aspartyl protease family protein 2 OS=Arabidopsis thaliana OX=3702 GN=APF2 PE=2 SV=1)
FtPinG0404316400.01	1356	3131.3	3722.49	3167.31	2293.11	2233.45	2300.91	RVW94523.1(putative WRKY transcription factor 19 [Vitis vinifera])					ENOG410YI5X(S:Function unknown)	ENOG410YI5X(Post-GPI attachment to proteins)
FtPinG0505740400.01	920	2709	2285	1994	3933	3952	4202	XP_021767091.1(probable aquaporin PIP1-4 [Chenopodium quinoa])	GO:0016021(cellular_component:integral component of membrane); GO:0015267(molecular_function:channel activity)	K09872	PIP				sp|Q06611|PIP12_ARATH(Aquaporin PIP1-2 OS=Arabidopsis thaliana OX=3702 GN=PIP1-2 PE=1 SV=1)
FtPinG0100846900.01	1270	1264	1450	1227	805	831	959	XP_021768274.1(probable xyloglucan endotransglucosylase/hydrolase protein 30 [Chenopodium quinoa])	GO:0042546(biological_process:cell wall biogenesis); GO:0005618(cellular_component:cell wall); GO:0016021(cellular_component:integral component of membrane); GO:0048046(cellular_component:apoplast); GO:0071555(biological_process:cell wall organization); GO:0016762(molecular_function:xyloglucan:xyloglucosyl transferase activity); GO:0004553(molecular_function:hydrolase activity, hydrolyzing O-glyc…	K08235	E2.4.1.207		ENOG4111G24(G:Carbohydrate transport and metabolism)	ENOG4111G24(xyloglucan endotransglucosylase hydrolase protein)	sp|Q38908|XTH30_ARATH(Probable xyloglucan endotransglucosylase/hydrolase protein 30 OS=Arabidopsis thaliana OX=3702 GN=XTH30 PE=2 SV=2)
FtPinG0100421100.01	569	1127.9	1295	1096.06	1668.56	1794.45	1859.37	XP_008392865.1(60S ribosomal protein L26-1 [Malus domestica])	GO:0003735(molecular_function:structural constituent of ribosome); GO:0015934(cellular_component:large ribosomal subunit); GO:0006412(biological_process:translation)	K02898	RP-L26e, RPL26	map03010(Ribosome)			sp|P51414|RL261_ARATH(60S ribosomal protein L26-1 OS=Arabidopsis thaliana OX=3702 GN=RPL26A PE=2 SV=2)
FtPinG0100394200.01	1326	695	782	514	337	268	344	RVW49302.1(Aspartic proteinase PCS1 [Vitis vinifera])	GO:0004190(molecular_function:aspartic-type endopeptidase activity)				ENOG410XNV7(O:Posttranslational modification, protein turnover, chaperones)	ENOG410XNV7(aspartic)	sp|Q9LZL3|PCS1L_ARATH(Aspartic proteinase PCS1 OS=Arabidopsis thaliana OX=3702 GN=PCS1 PE=2 SV=1)
FtPinG0606349000.01	1288	6	0	1	30	87	204	XP_017614904.1(PREDICTED: protein BIG GRAIN 1-like E [Gossypium arboreum])	GO:0009734(biological_process:auxin-activated signaling pathway)				ENOG410ZFMS(S:Function unknown)	ENOG410ZFMS(-)	sp|Q93Z37|BIG1E_ARATH(Protein BIG GRAIN 1-like E OS=Arabidopsis thaliana OX=3702 GN=At1g69160 PE=2 SV=1)
FtPinG0505100300.01	1793	2306	2147	2306	3321.83	3949.86	4229.89	XP_021855300.1(enolase 1, chloroplastic [Spinacia oleracea])	GO:0000015(cellular_component:phosphopyruvate hydratase complex); GO:0009735(biological_process:response to cytokinin); GO:0010090(biological_process:trichome morphogenesis); GO:0009570(cellular_component:chloroplast stroma); GO:0000287(molecular_function:magnesium ion binding); GO:0006096(biological_process:glycolytic process); GO:0004634(molecular_function:phosphopyruvate hydratase activity)	K01689	ENO, eno	map03018(RNA degradation); map00010(Glycolysis / Gluconeogenesis)	COG0148(G:Carbohydrate transport and metabolism)	COG0148(Catalyzes the reversible conversion of 2- phosphoglycerate into phosphoenolpyruvate. It is essential for the degradation of carbohydrates via glycolysis (By similarity))	sp|Q9C9C4|ENO1_ARATH(Enolase 1, chloroplastic OS=Arabidopsis thaliana OX=3702 GN=ENO1 PE=1 SV=1)
FtPinG0201940200.01	573	743	726	737	438	396	472	ALT31510.1(MYB11 [Fagopyrum tataricum])	GO:0005634(cellular_component:nucleus); GO:0003677(molecular_function:DNA binding)				COG5147(G:Carbohydrate transport and metabolism)	COG5147(Transporter)	sp|O23160|MYB73_ARATH(Transcription factor MYB73 OS=Arabidopsis thaliana OX=3702 GN=MYB73 PE=1 SV=1)
FtPinG0201728000.01	1464	21	8	36	101	236	263	XP_002323494.2(UDP-glycosyltransferase 73D1 [Populus trichocarpa])	GO:0016758(molecular_function:transferase activity, transferring hexosyl groups); GO:0008194(molecular_function:UDP-glycosyltransferase activity); GO:0043231(cellular_component:intracellular membrane-bounded organelle); GO:0080044(molecular_function:quercetin 7-O-glucosyltransferase activity); GO:0080043(molecular_function:quercetin 3-O-glucosyltransferase activity)				COG1819(S:Function unknown)	COG1819(Phytosulfokines)	sp|Q9SCP6|U73D1_ARATH(UDP-glycosyltransferase 73D1 OS=Arabidopsis thaliana OX=3702 GN=UGT73D1 PE=3 SV=1)
FtPinG0101138400.01	1677	3588.13	3914.94	2819.99	2092.05	1990.9	1773.26	GAY63725.1(hypothetical protein CUMW_227940 [Citrus unshiu])	GO:0004014(molecular_function:adenosylmethionine decarboxylase activity); GO:0008295(biological_process:spermidine biosynthetic process); GO:0006597(biological_process:spermine biosynthetic process)	K01611	speD, AMD1	map00270(Cysteine and methionine metabolism); map00330(Arginine and proline metabolism)	ENOG410XRN0(S:Function unknown)	ENOG410XRN0(F-box FBD LRR-repeat protein)	sp|Q39677|DCAM2_DIACA(S-adenosylmethionine decarboxylase proenzyme 2 OS=Dianthus caryophyllus OX=3570 GN=SAMDC2 PE=2 SV=1)
FtPinG0707976200.01	712	1810.97	1882.29	1614	2419.31	2672.94	2934.89	BAS81551.1(Os02g0814700, partial [Oryza sativa Japonica Group])	GO:0070180(molecular_function:large ribosomal subunit rRNA binding); GO:0003735(molecular_function:structural constituent of ribosome); GO:0005840(cellular_component:ribosome); GO:0006412(biological_process:translation); GO:0022625(cellular_component:cytosolic large ribosomal subunit)	K02894	RP-L23e, RPL23	map03010(Ribosome)	COG0093(J:Translation, ribosomal structure and biogenesis)	COG0093(Binds to 23S rRNA. Forms part of two intersubunit bridges in the 70S ribosome (By similarity))	sp|P49690|RL23_ARATH(60S ribosomal protein L23 OS=Arabidopsis thaliana OX=3702 GN=RPL23A PE=2 SV=3)
FtPinG0606400200.01	1347	258.19	91.96	139.13	26.82	17.56	5.82	PON49433.1(Phosphoesterase [Parasponia andersonii])	GO:0016787(molecular_function:hydrolase activity)				COG1409(S:Function unknown)	COG1409(Hydrolyzes cAMP to 5'-AMP. Plays an important regulatory role in modulating the intracellular concentration of cAMP, thereby influencing cAMP-dependent processes (By similarity))	sp|Q9FMK9|PPA29_ARATH(Probable inactive purple acid phosphatase 29 OS=Arabidopsis thaliana OX=3702 GN=PAP29 PE=2 SV=1)
FtPinG0303069900.01	1782	2108	2197	1646	1135	1166	1368	XP_022945979.1(protein NRT1/ PTR FAMILY 6.3-like [Cucurbita moschata])	GO:0006857(biological_process:oligopeptide transport); GO:0022857(molecular_function:transmembrane transporter activity); GO:0016021(cellular_component:integral component of membrane)				COG3104(S:Function unknown)	COG3104(lysine (K)-specific demethylase)	sp|Q05085|PTR7_ARATH(Protein NRT1/ PTR FAMILY 6.3 OS=Arabidopsis thaliana OX=3702 GN=NPF6.3 PE=1 SV=1)
FtPinG0606534000.01	1456	367	363	392	197	185	205	PQQ17532.1(uncharacterized protein Pyn_26183 [Prunus yedoensis var. nudiflora])					ENOG4112156(S:Function unknown)	ENOG4112156(-)
FtPinG0403669000.01	999	155	187.47	94.32	29	37	47	XP_021766640.1(probable F-box protein At4g22030 [Chenopodium quinoa])					ENOG410YBD5(S:Function unknown)	ENOG410YBD5(F-box protein At4g22030-like)	sp|O65451|FB333_ARATH(Probable F-box protein At4g22030 OS=Arabidopsis thaliana OX=3702 GN=At4g22030 PE=4 SV=1)
FtPinG0505764800.01	1605	1216	1270	1300.52	1937	2101	2032	EOY12345.1(Calmodulin-domain protein kinase 9 isoform 1 [Theobroma cacao])	GO:0004683(molecular_function:calmodulin-dependent protein kinase activity); GO:0005509(molecular_function:calcium ion binding); GO:0005524(molecular_function:ATP binding); GO:0004672(molecular_function:protein kinase activity)	K13412	CPK	map04626(Plant-pathogen interaction)	ENOG410XRMJ(T:Signal transduction mechanisms)	ENOG410XRMJ(calcium-dependent protein kinase)	sp|Q38868|CDPK9_ARATH(Calcium-dependent protein kinase 9 OS=Arabidopsis thaliana OX=3702 GN=CPK9 PE=1 SV=1)
FtPinG0302775000.01	2448	1508	1535	1228	890	886	794	XP_010676230.1(PREDICTED: digalactosyldiacylglycerol synthase 1, chloroplastic [Beta vulgaris subsp. vulgaris])	GO:0031408(biological_process:oxylipin biosynthetic process); GO:0009809(biological_process:lignin biosynthetic process); GO:0009867(biological_process:jasmonic acid mediated signaling pathway); GO:0009707(cellular_component:chloroplast outer membrane); GO:0005739(cellular_component:mitochondrion); GO:0016740(molecular_function:transferase activity); GO:0016757(molecular_function:transferase acti…	K09480	DGD	map00561(Glycerolipid metabolism)	ENOG410YBC3(S:Function unknown)	ENOG410YBC3(Digalactosyldiacylglycerol synthase)	sp|Q6DW74|DGDG1_LOTJA(Digalactosyldiacylglycerol synthase 1, chloroplastic OS=Lotus japonicus OX=34305 GN=DGD1 PE=2 SV=1)
FtPinG0808858200.01	1134	19	14	12	55	108	151	XP_021684532.1(scopoletin glucosyltransferase-like [Hevea brasiliensis])	GO:0016758(molecular_function:transferase activity, transferring hexosyl groups)	K23260	TOGT1	map00940(Phenylpropanoid biosynthesis)	COG1819(S:Function unknown)	COG1819(Transferase)	sp|Q9AT54|SCGT_TOBAC(Scopoletin glucosyltransferase OS=Nicotiana tabacum OX=4097 GN=TOGT1 PE=1 SV=1)
FtPinG0404744700.01	1730	1360	1741	1407	883	698	650	XP_021719000.1(calmodulin-binding protein 60 A-like [Chenopodium quinoa])	GO:0016021(cellular_component:integral component of membrane); GO:0005516(molecular_function:calmodulin binding)				ENOG410YG1A(S:Function unknown)	ENOG410YG1A(calmodulin-binding protein)	sp|C0SVV6|CB60A_ARATH(Calmodulin-binding protein 60 A OS=Arabidopsis thaliana OX=3702 GN=CBP60A PE=2 SV=1)
FtPinG0302651700.01	1435	59	50	54	128	179	175	PWA77994.1(serine/threonine-protein kinase PBS1 [Artemisia annua])	GO:0004674(molecular_function:protein serine/threonine kinase activity); GO:0005524(molecular_function:ATP binding)				COG0515(K:Transcription)	COG0515(WRKY)	sp|Q1PDV6|PBL27_ARATH(Serine/threonine-protein kinase PBL27 OS=Arabidopsis thaliana OX=3702 GN=PBL27 PE=1 SV=1)
FtPinG0708075700.01	2263	2365	2429	2277	1549	1751	1634	XP_023913307.1(cellulose synthase-like protein G2 [Quercus suber])	GO:0071555(biological_process:cell wall organization); GO:0016021(cellular_component:integral component of membrane); GO:0016760(molecular_function:cellulose synthase (UDP-forming) activity); GO:0030244(biological_process:cellulose biosynthetic process)						sp|Q8VYR4|CSLG2_ARATH(Cellulose synthase-like protein G2 OS=Arabidopsis thaliana OX=3702 GN=CSLG2 PE=2 SV=1)
FtPinG0808457700.01	2258	7578	7805	7845	10771	11673	12077	PPR91968.1(hypothetical protein GOBAR_AA28711 [Gossypium barbadense])	GO:0005509(molecular_function:calcium ion binding); GO:0005524(molecular_function:ATP binding); GO:0004672(molecular_function:protein kinase activity)	K13412	CPK	map04626(Plant-pathogen interaction)	ENOG410XRMJ(S:Function unknown)	ENOG410XRMJ(-)	sp|Q38871|CDPK5_ARATH(Calcium-dependent protein kinase 5 OS=Arabidopsis thaliana OX=3702 GN=CPK5 PE=2 SV=1)
FtPinG0606652400.01	1550	1245	1998	1503	786	543	502	ACH63235.1(alcohol dehydrogenase [Rheum australe])	GO:0016620(molecular_function:oxidoreductase activity, acting on the aldehyde or oxo group of donors, NAD or NADP as acceptor)	K12355	REF1	map00940(Phenylpropanoid biosynthesis)	COG1012(S:Function unknown)	COG1012(protein VERNALIZATION INSENSITIVE 3-like)	sp|Q56YU0|AL2C4_ARATH(Aldehyde dehydrogenase family 2 member C4 OS=Arabidopsis thaliana OX=3702 GN=ALDH2C4 PE=1 SV=2)
FtPinG0100691700.01	569	223	159	194.18	56	74	77
FtPinG0100322400.01	1173	237.88	290.51	257.35	5.49	45.06	46.6	XP_010693557.1(PREDICTED: RNA polymerase-associated protein LEO1 isoform X1 [Beta vulgaris subsp. vulgaris])	GO:0000943(cellular_component:retrotransposon nucleocapsid)				ENOG410Y30T(S:Function unknown)	ENOG410Y30T(-)
FtPinG0809050900.01	1420	81.57	101.56	81.43	181.55	221.28	256.17	XP_021762135.1(cell division cycle 20.2, cofactor of APC complex-like [Chenopodium quinoa])	GO:0005975(biological_process:carbohydrate metabolic process); GO:0016301(molecular_function:kinase activity); GO:0097027(molecular_function:ubiquitin-protein transferase activator activity); GO:1904668(biological_process:positive regulation of ubiquitin protein ligase activity); GO:0010997(molecular_function:anaphase-promoting complex binding); GO:0051301(biological_process:cell division)	K03363	CDC20	map04120(Ubiquitin mediated proteolysis)	ENOG410XQ8I(S:Function unknown)	ENOG410XQ8I(secreted protein)	sp|Q9SZA4|CDC21_ARATH(Cell division cycle 20.1, cofactor of APC complex OS=Arabidopsis thaliana OX=3702 GN=CDC20-1 PE=1 SV=1)
FtPinG0201543800.01	1421	338	407	424	781	802	727	XP_010673501.1(PREDICTED: probable polyamine transporter At3g13620 [Beta vulgaris subsp. vulgaris])	GO:0022857(molecular_function:transmembrane transporter activity); GO:0016020(cellular_component:membrane); GO:0016021(cellular_component:integral component of membrane)				COG0531(U:Intracellular trafficking, secretion, and vesicular transport)	COG0531(Prenylated RAB acceptor)	sp|Q9LHN7|PHSC_ARATH(Probable polyamine transporter At3g13620 OS=Arabidopsis thaliana OX=3702 GN=At3g13620 PE=2 SV=1)
FtPinG0303152000.01	663	991	975	885	276	491	493	XP_014499978.1(ethylene-responsive transcription factor ERF014 [Vigna radiata var. radiata])	GO:0003700(molecular_function:transcription factor activity, sequence-specific DNA binding); GO:0005634(cellular_component:nucleus); GO:0003677(molecular_function:DNA binding)				ENOG410YX49(K:Transcription)	ENOG410YX49(Transcription factor)	sp|Q9SFE4|ERF12_ARATH(Ethylene-responsive transcription factor ERF012 OS=Arabidopsis thaliana OX=3702 GN=ERF012 PE=2 SV=1)
FtPinG0505156000.01	456	2815	2747	1661	1167	817	744
FtPinG0100521400.01	1963	664	603	768	1203	1419	1687	XP_021744542.1(stomatal closure-related actin-binding protein 3-like [Chenopodium quinoa])	GO:0003779(molecular_function:actin binding); GO:0007015(biological_process:actin filament organization); GO:0010119(biological_process:regulation of stomatal movement)				ENOG410XTBS(S:Function unknown)	ENOG410XTBS(-)	sp|F4IIZ9|SCAB2_ARATH(Stomatal closure-related actin-binding protein 2 OS=Arabidopsis thaliana OX=3702 GN=SCAB2 PE=2 SV=1)
FtPinG0202139200.01	771	281	110	198	524	1096	1017	XP_021848999.1(germin-like protein subfamily 2 member 4 [Spinacia oleracea])	GO:0010497(biological_process:plasmodesmata-mediated intercellular transport); GO:0005618(cellular_component:cell wall); GO:0030145(molecular_function:manganese ion binding); GO:2000280(biological_process:regulation of root development); GO:0005576(cellular_component:extracellular region); GO:0045735(molecular_function:nutrient reservoir activity); GO:0004784(molecular_function:superoxide dismuta…				ENOG410YCIH(S:Function unknown)	ENOG410YCIH(germin-like protein)	sp|Q9M263|GL24_ARATH(Germin-like protein subfamily 2 member 4 OS=Arabidopsis thaliana OX=3702 GN=GLP10 PE=2 SV=1)
FtPinG0202137300.01	849	1734	1720	1483	2799	2751	2526	ALT31511.1(MYB13 [Fagopyrum tataricum])	GO:0005634(cellular_component:nucleus); GO:0003677(molecular_function:DNA binding)	K09422	MYBP		COG5147(S:Function unknown)	COG5147(GTP-binding Protein)	sp|O23160|MYB73_ARATH(Transcription factor MYB73 OS=Arabidopsis thaliana OX=3702 GN=MYB73 PE=1 SV=1)
FtPinG0201432800.01	1895	5863.5	5839.35	5166.58	3880.87	3436	4007	TKR91795.1(hypothetical protein D5086_0000219170 [Populus alba])	GO:0016301(molecular_function:kinase activity)				ENOG410Z6K9(S:Function unknown)	ENOG410Z6K9(-)
FtPinG0707207100.01	2345	753.04	658.1	912.27	1474.91	1732.32	1752.05	XP_010670804.1(PREDICTED: putative disease resistance protein RGA3 [Beta vulgaris subsp. vulgaris])					COG4886(S:Function unknown)	COG4886(leucine Rich Repeat)	sp|Q7XA42|RGA1_SOLBU(Putative disease resistance protein RGA1 OS=Solanum bulbocastanum OX=147425 GN=RGA1 PE=2 SV=2)
FtPinG0302796400.01	1710	236	129	243	526	662	768	XP_028112660.1(CBL-interacting serine/threonine-protein kinase 21 isoform X1 [Camellia sinensis])	GO:0005737(cellular_component:cytoplasm); GO:0006468(biological_process:protein phosphorylation); GO:0005634(cellular_component:nucleus); GO:0004674(molecular_function:protein serine/threonine kinase activity); GO:0007165(biological_process:signal transduction); GO:0035556(biological_process:intracellular signal transduction); GO:0005524(molecular_function:ATP binding)				COG0515(T:Signal transduction mechanisms)	COG0515(Serine Threonine protein kinase)	sp|Q94CG0|CIPKL_ARATH(CBL-interacting serine/threonine-protein kinase 21 OS=Arabidopsis thaliana OX=3702 GN=CIPK21 PE=1 SV=1)
FtPinG0404330700.01	1670	901	627	776	1722	1518	1674	XP_010677490.1(PREDICTED: probable polyamine transporter At1g31830 isoform X1 [Beta vulgaris subsp. vulgaris])	GO:0022857(molecular_function:transmembrane transporter activity); GO:0016021(cellular_component:integral component of membrane)				COG0531(L:Replication, recombination and repair)	COG0531(Helicase)	sp|Q9C6S5|PHSB_ARATH(Probable polyamine transporter At1g31830 OS=Arabidopsis thaliana OX=3702 GN=At1g31830 PE=2 SV=1)
FtPinG0606372800.01	747	478	651	444	1089	955	1037	PON78654.1(Yin/yang transcription factor [Parasponia andersonii])	GO:0003676(molecular_function:nucleic acid binding)				ENOG410YQ3P(S:Function unknown)	ENOG410YQ3P(Zinc finger protein)	sp|Q9C9H1|GIS3_ARATH(Zinc finger protein GIS3 OS=Arabidopsis thaliana OX=3702 GN=GIS3 PE=1 SV=1)
FtPinG0707253300.01	924	745	899	631	436	418	434	AYK27446.1(STAR1 [Fagopyrum esculentum])	GO:0035435(biological_process:phosphate ion transmembrane transport); GO:0016020(cellular_component:membrane); GO:0005315(molecular_function:inorganic phosphate transmembrane transporter activity); GO:0016887(molecular_function:ATPase activity); GO:0005524(molecular_function:ATP binding)	K02068	STAR1, fetA		COG1117(P:Inorganic ion transport and metabolism)	COG1117(Part of the ABC transporter complex PstSACB involved in phosphate import. Responsible for energy coupling to the transport system (By similarity))	sp|Q9C9W0|AB17I_ARATH(ABC transporter I family member 17 OS=Arabidopsis thaliana OX=3702 GN=ABCI17 PE=2 SV=1)
FtPinG0707776200.01	1116	2128	2696	2078	6835	5352	4148	XP_010548604.1(PREDICTED: spermidine hydroxycinnamoyl transferase [Tarenaya hassleriana])	GO:0080088(biological_process:spermidine hydroxycinnamate conjugate biosynthetic process); GO:0010584(biological_process:pollen exine formation); GO:0080073(molecular_function:spermidine:coumaroyl CoA N-acyltransferase activity); GO:0080072(molecular_function:spermidine:sinapoyl CoA N-acyltransferase activity); GO:0047672(molecular_function:anthranilate N-benzoyltransferase activity); GO:0080075(…	K13065	E2.3.1.133, HCT	map00941(Flavonoid biosynthesis); map00940(Phenylpropanoid biosynthesis); map00945(Stilbenoid, diarylheptanoid and gingerol biosynthesis)	ENOG410YUQM(S:Function unknown)	ENOG410YUQM(shikimate quinate hydroxycinnamoyltransferase-like)	sp|O64470|SHT_ARATH(Spermidine hydroxycinnamoyl transferase OS=Arabidopsis thaliana OX=3702 GN=SHT PE=1 SV=1)
FtPinG0100258500.01	429	965	1016	1007	641	599	593	RQO88696.1(hypothetical protein POPTR_003G208600 [Populus trichocarpa])	GO:0016021(cellular_component:integral component of membrane)				ENOG410ZKCS(S:Function unknown)	ENOG410ZKCS(UPF0481 protein)
FtPinG0100441000.01	2031	20095	19705	18689	13818	13269	15053	OMO57077.1(Armadillo [Corchorus capsularis])	GO:0007166(biological_process:cell surface receptor signaling pathway)				ENOG4111004(S:Function unknown)	ENOG4111004(Armadillo beta-catenin repeat family protein)
FtPinG0505144800.01	5329	1091	948	1050	1612	2054	2320	XP_028072344.1(putative 1-phosphatidylinositol-3-phosphate 5-kinase FAB1D [Camellia sinensis])	GO:0016307(molecular_function:phosphatidylinositol phosphate kinase activity); GO:0005524(molecular_function:ATP binding)	K00921	PIKFYVE, FAB1	map04145(Phagosome); map04070(Phosphatidylinositol signaling system); map00562(Inositol phosphate metabolism)	COG0459(O:Posttranslational modification, protein turnover, chaperones)	COG0459(Prevents misfolding and promotes the refolding and proper assembly of unfolded polypeptides generated under stress conditions (By similarity))	sp|Q9XID0|FAB1D_ARATH(Putative 1-phosphatidylinositol-3-phosphate 5-kinase FAB1D OS=Arabidopsis thaliana OX=3702 GN=FAB1D PE=3 SV=1)
FtPinG0303301900.01	707	574	572	443	277	316	279	XP_021840386.1(dnaJ homolog subfamily B member 6-like [Spinacia oleracea])					COG0484(S:Function unknown)	COG0484(Calmodulin binding protein-like)	sp|Q6P642|DNJB6_XENTR(DnaJ homolog subfamily B member 6 OS=Xenopus tropicalis OX=8364 GN=dnajb6 PE=2 SV=1)
FtPinG0708065900.01	679	99	141	130	258	358	311	XP_006466482.1(LOB domain-containing protein 38 [Citrus sinensis])					ENOG4111JGS(S:Function unknown)	ENOG4111JGS(Acetyltransferase (GNAT) family)	sp|Q9SN23|LBD38_ARATH(LOB domain-containing protein 38 OS=Arabidopsis thaliana OX=3702 GN=LBD38 PE=1 SV=1)
FtPinG0808386100.01	849	567.4	479.32	394.44	855.36	1352.54	1795.5	OMO49500.1(hypothetical protein CCACVL1_30974 [Corchorus capsularis])	GO:0003676(molecular_function:nucleic acid binding)				COG5048(S:Function unknown)	COG5048(Zinc finger protein)	sp|Q9SGD1|ZWIP3_ARATH(Zinc finger protein WIP3 OS=Arabidopsis thaliana OX=3702 GN=WIP3 PE=2 SV=1)
FtPinG0707407900.01	816	4130	3997	3811	5573	5969	5841	PON36207.1(LURP1-related protein domain containing protein [Trema orientale])					ENOG410YC6J(S:Function unknown)	ENOG410YC6J(LURP-one-related)	sp|Q9ZVI6|LOR8_ARATH(Protein LURP-one-related 8 OS=Arabidopsis thaliana OX=3702 GN=At2g38640 PE=2 SV=1)
FtPinG0707462300.01	620	1882	2061	1780	2589	3062	2970	XP_019197446.1(PREDICTED: 40S ribosomal protein S12-like [Ipomoea nil])	GO:0003735(molecular_function:structural constituent of ribosome); GO:0006412(biological_process:translation); GO:0005840(cellular_component:ribosome)	K02951	RP-S12e, RPS12	map03010(Ribosome)			sp|Q9XHS0|RS12_HORVU(40S ribosomal protein S12 OS=Hordeum vulgare OX=4513 GN=RPS12 PE=2 SV=1)
FtPinG0380000815.01	903	468	720	621	171	302	218	XP_021719471.1(cysteine-rich receptor-like protein kinase 25 [Chenopodium quinoa])	GO:0006468(biological_process:protein phosphorylation); GO:0016021(cellular_component:integral component of membrane); GO:0005886(cellular_component:plasma membrane); GO:0004674(molecular_function:protein serine/threonine kinase activity); GO:0042742(biological_process:defense response to bacterium); GO:0004672(molecular_function:protein kinase activity); GO:0005524(molecular_function:ATP binding)				COG0515(T:Signal transduction mechanisms)	COG0515(Serine Threonine protein kinase)	sp|Q5Q0E2|CRRS9_ARATH(Cysteine-rich repeat secretory protein 9 OS=Arabidopsis thaliana OX=3702 GN=CRRSP9 PE=2 SV=1)
FtPinG0505830600.01	400	893.14	1099.98	685.42	474.45	357.26	395.17
FtPinG0506001600.01	495	1265.39	1382	1279.42	1808.76	2014	2128	XP_010667820.1(PREDICTED: 60S ribosomal protein L27-3 [Beta vulgaris subsp. vulgaris])	GO:0003735(molecular_function:structural constituent of ribosome); GO:0006412(biological_process:translation); GO:0005840(cellular_component:ribosome)	K02901	RP-L27e, RPL27	map03010(Ribosome)	COG2163(J:Translation, ribosomal structure and biogenesis)	COG2163((ribosomal) protein)	sp|P51419|RL273_ARATH(60S ribosomal protein L27-3 OS=Arabidopsis thaliana OX=3702 GN=RPL27C PE=2 SV=2)
FtPinG0506013300.01	1767	3105	3062	3068	4474	4935	4652	XP_010658410.1(PREDICTED: patatin-like protein 6 [Vitis vinifera])	GO:0016787(molecular_function:hydrolase activity); GO:0016042(biological_process:lipid catabolic process)				ENOG4111EY4(S:Function unknown); COG3621(S:Function unknown)	ENOG4111EY4(Patatin-like phospholipase); COG3621(Patatin-like phospholipase)	sp|O80959|PLP6_ARATH(Patatin-like protein 6 OS=Arabidopsis thaliana OX=3702 GN=PLP6 PE=2 SV=1)
FtPinG0606845400.01	1341	204	115	126	354	468	638	XP_010689520.1(PREDICTED: protein ESKIMO 1 [Beta vulgaris subsp. vulgaris])	GO:0016021(cellular_component:integral component of membrane); GO:0050826(biological_process:response to freezing)				ENOG410YA1R(S:Function unknown)	ENOG410YA1R(expressed protein)	sp|Q9LY46|TBL29_ARATH(Protein ESKIMO 1 OS=Arabidopsis thaliana OX=3702 GN=ESK1 PE=1 SV=1)
FtPinG0100065300.01	1083	60	38	68	146	276	326	XP_017234145.1(PREDICTED: uncharacterized protein LOC108208159 [Daucus carota subsp. sativus])	GO:0016021(cellular_component:integral component of membrane)
FtPinG0202424900.01	1002	52	47	42	132	187	382	XP_028119942.1(peroxidase P7-like isoform X1 [Camellia sinensis])	GO:0020037(molecular_function:heme binding); GO:0006979(biological_process:response to oxidative stress); GO:0005576(cellular_component:extracellular region); GO:0042744(biological_process:hydrogen peroxide catabolic process); GO:0046872(molecular_function:metal ion binding); GO:0004601(molecular_function:peroxidase activity)	K00430	E1.11.1.7	map00940(Phenylpropanoid biosynthesis)	ENOG410YETZ(G:Carbohydrate transport and metabolism)	ENOG410YETZ(peroxidase)	sp|A7NY33|PER4_VITVI(Peroxidase 4 OS=Vitis vinifera OX=29760 GN=GSVIVT00023967001 PE=1 SV=1)
FtPinG0100494300.01	1392	705	629	768	1298	1558	2314	TEY41175.1(UDP-glucuronate decarboxylase [Salvia splendens])	GO:0042732(biological_process:D-xylose metabolic process); GO:0005737(cellular_component:cytoplasm); GO:0070403(molecular_function:NAD+ binding); GO:0016021(cellular_component:integral component of membrane); GO:0005802(cellular_component:trans-Golgi network); GO:0048040(molecular_function:UDP-glucuronate decarboxylase activity)	K08678	UXS1, uxs	map00520(Amino sugar and nucleotide sugar metabolism)	COG0451(M:Cell wall/membrane/envelope biogenesis)	COG0451(Nad-dependent epimerase dehydratase)	sp|Q9LZI2|UXS2_ARATH(UDP-glucuronic acid decarboxylase 2 OS=Arabidopsis thaliana OX=3702 GN=UXS2 PE=1 SV=1)
FtPinG0403849200.01	1998	2514	2794	2315	1760	1827	1927	XP_021744538.1(cyclin-dependent kinase G-2-like isoform X1 [Chenopodium quinoa])	GO:0005524(molecular_function:ATP binding); GO:0004672(molecular_function:protein kinase activity)	K08818	CDC2L		ENOG410XQ50(T:Signal transduction mechanisms)	ENOG410XQ50(Cyclin-dependent kinase)	sp|A2XUW1|CDKG2_ORYSI(Cyclin-dependent kinase G-2 OS=Oryza sativa subsp. indica OX=39946 GN=CDKG-2 PE=3 SV=1)
FtPinG0808941300.01	1698	27	36	37	93	159	237	PQQ00660.1(protein UPSTREAM OF FLC [Prunus yedoensis var. nudiflora])					ENOG410YDQZ(S:Function unknown)	ENOG410YDQZ(function DUF966 domain containing protein, expressed)	sp|Q9LX14|UFC_ARATH(Protein UPSTREAM OF FLC OS=Arabidopsis thaliana OX=3702 GN=UFC PE=2 SV=1)
FtPinG0303139200.01	618	195.72	119.75	84.19	338.57	520.65	604.42	XP_021808239.1(blue copper protein-like [Prunus avium])	GO:0016021(cellular_component:integral component of membrane); GO:0009055(molecular_function:electron carrier activity)				ENOG410YQ18(S:Function unknown)	ENOG410YQ18(Plastocyanin-like domain-containing protein)	sp|Q41001|BCP_PEA(Blue copper protein OS=Pisum sativum OX=3888 PE=2 SV=1)
FtPinG0505496700.01	765	122	140	104	229	285	305	TKS03164.1(hypothetical protein D5086_0000151610 [Populus alba])					ENOG410YVM9(S:Function unknown)	ENOG410YVM9(-)
FtPinG0808849700.01	633	1463	1883	2346	592	934	830	XP_010666079.1(PREDICTED: ethylene-responsive transcription factor 4 [Beta vulgaris subsp. vulgaris])	GO:0043565(molecular_function:sequence-specific DNA binding); GO:0009536(cellular_component:plastid); GO:0003700(molecular_function:transcription factor activity, sequence-specific DNA binding); GO:0019760(biological_process:glucosinolate metabolic process); GO:0005634(cellular_component:nucleus); GO:0016020(cellular_component:membrane); GO:0003677(molecular_function:DNA binding)	K09286	EREBP		ENOG410YQ8J(U:Intracellular trafficking, secretion, and vesicular transport)	ENOG410YQ8J(Phospholipid-transporting atpase)	sp|O80340|ERF78_ARATH(Ethylene-responsive transcription factor 4 OS=Arabidopsis thaliana OX=3702 GN=ERF4 PE=1 SV=1)
FtPinG0303033500.01	817	1188	1238	1109	1617	1746	1841	XP_021849197.1(40S ribosomal protein S5-like [Spinacia oleracea])	GO:0003735(molecular_function:structural constituent of ribosome); GO:0015935(cellular_component:small ribosomal subunit); GO:0003723(molecular_function:RNA binding); GO:0006412(biological_process:translation)	K02989	RP-S5e, RPS5	map03010(Ribosome)			sp|P51427|RS52_ARATH(40S ribosomal protein S5-2 OS=Arabidopsis thaliana OX=3702 GN=RPS5B PE=1 SV=2)
FtPinG0403666300.01	1165	385	274	437	817	910	963	PSS02939.1(Uncharacterized protein CEY00_Acc21319 [Actinidia chinensis var. chinensis])	GO:0016021(cellular_component:integral component of membrane)				COG0702(S:Function unknown)	COG0702(Protein of unknown function (DUF561))	sp|Q8H124|Y2446_ARATH(Uncharacterized protein At2g34460, chloroplastic OS=Arabidopsis thaliana OX=3702 GN=At2g34460 PE=1 SV=1)
FtPinG0100006300.01	477	91	43	32	180	341	731
FtPinG0302740000.01	720	1872	2083	1845	2683	3224	3622	XP_028105673.1(60S ribosomal protein L15 [Camellia sinensis])	GO:0005840(cellular_component:ribosome); GO:0005666(cellular_component:DNA-directed RNA polymerase III complex); GO:0003735(molecular_function:structural constituent of ribosome); GO:0003677(molecular_function:DNA binding); GO:0003899(molecular_function:DNA-directed RNA polymerase activity); GO:0006383(biological_process:transcription from RNA polymerase III promoter); GO:0006412(biological_proce…	K02877	RP-L15e, RPL15	map03010(Ribosome)	COG1632(J:Translation, ribosomal structure and biogenesis)	COG1632(Ribosomal protein L15)	sp|O82528|RL15_PETHY(60S ribosomal protein L15 OS=Petunia hybrida OX=4102 GN=RPL15 PE=2 SV=1)
FtPinG0404848700.01	1595	236	103	167	438	671	863	AUT31007.1(cinnamate 4-hydroxylase [Fagopyrum tataricum])	GO:0004497(molecular_function:monooxygenase activity); GO:0020037(molecular_function:heme binding); GO:0016021(cellular_component:integral component of membrane); GO:0016705(molecular_function:oxidoreductase activity, acting on paired donors, with incorporation or reduction of molecular oxygen); GO:0016710(molecular_function:trans-cinnamate 4-monooxygenase activity); GO:0005506(molecular_function…	K00487	CYP73A	map00130(Ubiquinone and other terpenoid-quinone biosynthesis); map00940(Phenylpropanoid biosynthesis); map00941(Flavonoid biosynthesis); map00945(Stilbenoid, diarylheptanoid and gingerol biosynthesis)	COG2124(T:Signal transduction mechanisms)	COG2124(Serine Threonine protein kinase)	sp|Q42797|TCMO_SOYBN(Trans-cinnamate 4-monooxygenase OS=Glycine max OX=3847 GN=CYP73A11 PE=2 SV=1)
FtPinG0808831300.01	1508	1550	1859	1020	728	587	539	GAV66391.1(RRM_1 domain-containing protein/zf-CCCH domain-containing protein/tRNA_U5-meth_tr domain-containing protein/RINGv domain-containing protein/Methyltransf_31 domain-containing protein [Cephalotus follicularis])	GO:0008173(molecular_function:RNA methyltransferase activity); GO:0016021(cellular_component:integral component of membrane); GO:0003723(molecular_function:RNA binding); GO:0006396(biological_process:RNA processing); GO:0008270(molecular_function:zinc ion binding)				COG5183(G:Carbohydrate transport and metabolism)	COG5183(beta-galactosidase)
FtPinG0808584500.01	1196	375	453	266	168	137	150	XP_021724039.1(myb-related protein 2-like isoform X2 [Chenopodium quinoa])					ENOG410Y9RE(K:Transcription)	ENOG410Y9RE(Transcription factor)	sp|Q9SQQ9|PHL9_ARATH(Myb-related protein 2 OS=Arabidopsis thaliana OX=3702 GN=MYR2 PE=1 SV=1)
FtPinG0606301400.01	1761	654.7	655.9	644.44	1061.1	1042.47	1347.57	XP_023003828.1(coatomer subunit delta-like [Cucurbita maxima])	GO:0015031(biological_process:protein transport); GO:0006890(biological_process:retrograde vesicle-mediated transport, Golgi to ER); GO:0030126(cellular_component:COPI vesicle coat); GO:0000139(cellular_component:Golgi membrane)	K20471	COPD, ARCN1, RET2				sp|Q93Y22|COPD_ARATH(Coatomer subunit delta OS=Arabidopsis thaliana OX=3702 GN=At5g05010 PE=1 SV=2)
FtPinG0403876800.01	1326	2197	2139	1863	1371	1476	1513	XP_023920920.1(probable serine/threonine-protein kinase PBL3 isoform X1 [Quercus suber])	GO:0004674(molecular_function:protein serine/threonine kinase activity); GO:0005524(molecular_function:ATP binding)				COG0515(T:Signal transduction mechanisms)	COG0515(Serine Threonine protein kinase)	sp|O49840|PBL3_ARATH(Probable serine/threonine-protein kinase PBL3 OS=Arabidopsis thaliana OX=3702 GN=PBL3 PE=1 SV=1)
FtPinG0808823200.01	867	2875.59	2504.23	2545.28	1628.36	1782.49	1816.37	KZV29510.1(ethylene responsive factor [Dorcoceras hygrometricum])	GO:0003700(molecular_function:transcription factor activity, sequence-specific DNA binding); GO:0005634(cellular_component:nucleus); GO:0003677(molecular_function:DNA binding)	K09286	EREBP		ENOG410ZNW8(K:Transcription); ENOG410YQNQ(K:Transcription)	ENOG410ZNW8(ethylene-responsive transcription factor 3-like); ENOG410YQNQ(ethylene-responsive transcription factor 3-like)	sp|Q9SXS8|ERF3_TOBAC(Ethylene-responsive transcription factor 3 OS=Nicotiana tabacum OX=4097 GN=ERF3 PE=2 SV=1)
FtPinG0303312100.01	542	10989	13381	8484	6430	5407	5315	OMP03267.1(Dormancyauxin associated [Corchorus olitorius])					ENOG410YZ0W(S:Function unknown)	ENOG410YZ0W(Dormancy auxin associated)	sp|Q8LD26|DRMH3_ARATH(Dormancy-associated protein homolog 3 OS=Arabidopsis thaliana OX=3702 GN=At1g56220 PE=1 SV=1)
FtPinG0808519000.01	633	55	27	27	111	224	375	OMO85836.1(Pectinesterase inhibitor [Corchorus capsularis])	GO:0004857(molecular_function:enzyme inhibitor activity); GO:0009641(biological_process:shade avoidance)				ENOG41115R1(S:Function unknown)	ENOG41115R1(Invertase pectin methylesterase inhibitor family protein)	sp|P17407|21KD_DAUCA(21 kDa protein OS=Daucus carota OX=4039 PE=2 SV=1)
FtPinG0808944400.01	551	96	132	121.26	228	320.68	333.16	AFK46765.1(unknown [Lotus japonicus])	GO:0005634(cellular_component:nucleus); GO:0046982(molecular_function:protein heterodimerization activity); GO:0000786(cellular_component:nucleosome); GO:0003677(molecular_function:DNA binding)	K11251	H2A		COG5262(B:Chromatin structure and dynamics)	COG5262(histone h2a)	sp|P40280|H2A_MAIZE(Histone H2A OS=Zea mays OX=4577 PE=2 SV=1)
FtPinG0606376500.01	1195	152	99	116	296	324	518.83	XP_021844986.1(zinc finger CCCH domain-containing protein 15 [Spinacia oleracea])	GO:0044212(molecular_function:transcription regulatory region DNA binding); GO:0005829(cellular_component:cytosol); GO:0046872(molecular_function:metal ion binding); GO:0003730(molecular_function:mRNA 3'-UTR binding); GO:0061158(biological_process:3'-UTR-mediated mRNA destabilization)	K18753	ZFP36L		COG5063(S:Function unknown)	COG5063(-)	sp|Q9C9F5|C3H15_ARATH(Zinc finger CCCH domain-containing protein 15 OS=Arabidopsis thaliana OX=3702 GN=At1g68200 PE=2 SV=1)
FtPinG0100055900.01	1539	83	116	75	197	235	284.36	XP_021762135.1(cell division cycle 20.2, cofactor of APC complex-like [Chenopodium quinoa])	GO:0005975(biological_process:carbohydrate metabolic process); GO:0016301(molecular_function:kinase activity); GO:0097027(molecular_function:ubiquitin-protein transferase activator activity); GO:1904668(biological_process:positive regulation of ubiquitin protein ligase activity); GO:0010997(molecular_function:anaphase-promoting complex binding); GO:0051301(biological_process:cell division)	K03363	CDC20	map04120(Ubiquitin mediated proteolysis)			sp|Q9SZA4|CDC21_ARATH(Cell division cycle 20.1, cofactor of APC complex OS=Arabidopsis thaliana OX=3702 GN=CDC20-1 PE=1 SV=1)
FtPinG0404349800.01	918	1268	1457	1275	2037	2064	2018	PSS04136.1(F-box protein like [Actinidia chinensis var. chinensis])					ENOG410Y934(O:Posttranslational modification, protein turnover, chaperones)	ENOG410Y934(BCL-2-associated athanogene)	sp|Q9LN77|P2A12_ARATH(F-box protein PP2-A12 OS=Arabidopsis thaliana OX=3702 GN=P2A12 PE=2 SV=1)
FtPinG0100860500.01	846	94	110	77	203	286	436	PON48023.1(Tetraspanin [Parasponia andersonii])	GO:0016021(cellular_component:integral component of membrane)				ENOG410YAS0(S:Function unknown)	ENOG410YAS0(Tetraspanin family)	sp|Q9FIQ5|TRN2_ARATH(Protein TORNADO 2 OS=Arabidopsis thaliana OX=3702 GN=TRN2 PE=1 SV=1)
FtPinG0201731700.01	903	898	938	795	1300	1558	1395	XP_012461896.1(PREDICTED: transcription factor RAX2-like [Gossypium raimondii])	GO:0005634(cellular_component:nucleus); GO:0003677(molecular_function:DNA binding)	K09422	MYBP		COG5147(S:Function unknown)	COG5147(-)	sp|Q9M2Y9|RAX3_ARATH(Transcription factor RAX3 OS=Arabidopsis thaliana OX=3702 GN=RAX3 PE=2 SV=1)
FtPinG0403857200.01	537	1643	1769	1686	2429	2657	3129	XP_012855699.1(PREDICTED: 60S ribosomal protein L27a-3-like [Erythranthe guttata])	GO:0003735(molecular_function:structural constituent of ribosome); GO:0015934(cellular_component:large ribosomal subunit); GO:0006412(biological_process:translation)	K02900	RP-L27Ae, RPL27A	map03010(Ribosome)	COG0200(S:Function unknown)	COG0200(BTB POZ domain-containing protein)	sp|P49637|R27A3_ARATH(60S ribosomal protein L27a-3 OS=Arabidopsis thaliana OX=3702 GN=RPL27AC PE=2 SV=2)
FtPinG0404261500.01	2306	1160	1297	1077	703	729	580	XP_012073376.1(homeobox-leucine zipper protein GLABRA 2 [Jatropha curcas])	GO:0043565(molecular_function:sequence-specific DNA binding); GO:0005634(cellular_component:nucleus); GO:0008289(molecular_function:lipid binding); GO:0006355(biological_process:regulation of transcription, DNA-templated)	K09338	HD-ZIP		ENOG410XSUD(S:Function unknown)	ENOG410XSUD(Type II intron maturase)	sp|P46607|HGL2_ARATH(Homeobox-leucine zipper protein GLABRA 2 OS=Arabidopsis thaliana OX=3702 GN=GL2 PE=2 SV=3)
FtPinG0101151600.01	1125	1892	1518	1513	2703	3338	2926	ABG46322.1(gibberellin 2-oxidase 1 [Rumex palustris])	GO:0052634(molecular_function:C-19 gibberellin 2-beta-dioxygenase activity); GO:0046872(molecular_function:metal ion binding); GO:0045487(biological_process:gibberellin catabolic process); GO:0051213(molecular_function:dioxygenase activity); GO:0016491(molecular_function:oxidoreductase activity)	K04125	GA2ox	map00904(Diterpenoid biosynthesis)	COG3491(S:Function unknown)	COG3491(2OGFe(II) oxygenase)	sp|Q9SQ80|G2OX1_PEA(Gibberellin 2-beta-dioxygenase 1 OS=Pisum sativum OX=3888 GN=GA2OX1 PE=1 SV=1)
FtPinG0202451300.01	2078	646	402	570	1077	1484	1889	XP_021855156.1(TORTIFOLIA1-like protein 3 [Spinacia oleracea])	GO:0008017(molecular_function:microtubule binding); GO:0005874(cellular_component:microtubule)				ENOG410YDH8(K:Transcription)	ENOG410YDH8(CCR4-NOT transcription complex subunit 4)	sp|Q6NPR6|TORL3_ARATH(TORTIFOLIA1-like protein 3 OS=Arabidopsis thaliana OX=3702 GN=TOR1L3 PE=2 SV=1)
FtPinG0403793700.01	896	2301	3601	3311	1445	1301	893
FtPinG0606996300.01	1879	3072	2819	3460	5636.94	5881	5532.91	OMO83963.1(Pyruvate kinase [Corchorus olitorius])	GO:0000287(molecular_function:magnesium ion binding); GO:0030955(molecular_function:potassium ion binding); GO:0016301(molecular_function:kinase activity); GO:0004743(molecular_function:pyruvate kinase activity)	K00873	PK, pyk	map00010(Glycolysis / Gluconeogenesis); map00230(Purine metabolism); map00620(Pyruvate metabolism); map01240(Biosynthesis of cofactors)	COG0469(G:Carbohydrate transport and metabolism)	COG0469(Pyruvate kinase)	sp|B8BJ39|KPYC1_ORYSI(Pyruvate kinase 1, cytosolic OS=Oryza sativa subsp. indica OX=39946 GN=OsI_35105 PE=3 SV=1)
FtPinG0808291000.01	707	1070.24	848.19	972.42	2284.26	1859.41	1830.83
FtPinG0302868900.01	1215	959	854	1313	2257	2724	2397	XP_010674627.1(PREDICTED: uncharacterized protein LOC104890745 [Beta vulgaris subsp. vulgaris])					ENOG411206Y(S:Function unknown)	ENOG411206Y(transposon protein)	sp|Q94K49|ALP1_ARATH(Protein ANTAGONIST OF LIKE HETEROCHROMATIN PROTEIN 1 OS=Arabidopsis thaliana OX=3702 GN=ALP1 PE=1 SV=1)
FtPinG0708012300.01	1667	819	815	787	1229	1208	1353	XP_009365553.1(PREDICTED: sugar transporter ERD6-like 6 [Pyrus x bretschneideri])	GO:0022857(molecular_function:transmembrane transporter activity); GO:0005351(molecular_function:sugar:proton symporter activity); GO:0016021(cellular_component:integral component of membrane); GO:0005887(cellular_component:integral component of plasma membrane); GO:0008643(biological_process:carbohydrate transport)	K03444	ERD6, ESL1		ENOG410XNQK(K:Transcription)	ENOG410XNQK(Myb-like DNA-binding domain)	sp|Q9FRL3|ERDL6_ARATH(Sugar transporter ERD6-like 6 OS=Arabidopsis thaliana OX=3702 GN=At1g75220 PE=1 SV=1)
FtPinG0302850100.01	1221	229	252	162	413	889	1381	XP_021731414.1(uncharacterized protein LOC110698313 [Chenopodium quinoa])	GO:0016021(cellular_component:integral component of membrane)				ENOG411248W(S:Function unknown)	ENOG411248W(expressed protein)
FtPinG0201911800.01	1197	77	31	44	176	234	215	XP_028773969.1(uncharacterized protein LOC114731011 [Prosopis alba])	GO:0016301(molecular_function:kinase activity)				COG0524(O:Posttranslational modification, protein turnover, chaperones)	COG0524(The proteasome is a multicatalytic proteinase complex which is characterized by its ability to cleave peptides with Arg, Phe, Tyr, Leu, and Glu adjacent to the leaving group at neutral or slightly basic pH. The proteasome has an ATP-dependent proteolytic activity (By similarity))	sp|Q55480|YZ37_SYNY3(Uncharacterized sugar kinase slr0537 OS=Synechocystis sp. (strain PCC 6803 / Kazusa) OX=1111708 GN=slr0537 PE=3 SV=1)
[truncated: 35,805 more rows]
